# Supplementary material for: Using Word Embeddings to Learn a Better Food Ontology
Source: Front Artif Intell. 2020 Nov 26;3:584784. doi: 10.3389/frai.2020.584784 (PMC7861243; doi:10.3389/frai.2020.584784)
Supplement: Supplementary file 1 [file datasheet1.xlsx]

## Sheet: Sheet1
High level class	Sub-classes
Fruits	multi-component fruit product
	plant fruit food product
Vegetables & Grains	plant seed based bakery food product
	plant based pastry food product
	cereal grain food product
	plant based bakery food product
	biotechnologically derived food
	multi-component vegetable product
	multi-component bean product
	plant food product
	fungal food product
	algal food product
	carob food product
	truffle food product
	cactus food product
	chamomile food product
	guarana food product
	lovage food product
	sarsaparilla food product
	cacao food product
	plant root food product
	cruciferous food product
	plant dessert food product
	sorrel food product
	red clover and timothy fodder silage
	solanaceous food product
	plant based meat product analog
	plant seed food product
	plant ash food product
	plant lipid food product
	angelica food product
	vegetable food product
	plant stem food product
	lotus plant food product
	plant based salad food product
	sea-buckthorn food product
	plant inflorescence food product
	botanical fruit food product
	plant product dressing
	kava food product
	sassafras food product
	ginseng plant food product
	lichen (food product)
Seafood	seafood product
	fish food product
Meats and Eggs	egg food product
	casing or rind
	processed meat food product
	multi-component meat product
	animal-based stew or hash
	animal based salad food product
	animal-derived food
	animal based refined or partially-refined food product
	amphibian or reptile food product
	animal product based dressing
	meat food product
	animal lipid food product
	avian food product
	animal derived beverage
	animal tissue
	mammal
	game animal food product
Dairy	cheese food product
	frozen dairy food product
	fermented dairy food product
	whey food product
	dairy dessert food product
	cream food product
	ice cream food product
	fermented milk food product
	butter mix product
	acidophilus cow milk
	cow milk cheese
	cow buttermilk food product
	cow butterfat food product
	cow curd food product
	cow milk butter food product
	cow whey food product
	camelid dairy food product
	cervid dairy food product
	equine dairy food product
	dairy food for infant
	human milk based food product
	water buffalo dairy food product
	buffalo dairy food product
	yak dairy food product
	caprine dairy food product
	cow milk (liquid)
	cow milk beverage
	cow milk snack
	dried cow milk food product
	cow milk cream food product
	skim milk food product
	milk shake mix (liquid)
	cow milk dessert
	acidophilus cow milk
Chemicals	Vitamin
	baking supply product
	chemical food component
