# Supplementary material for: Using Word Embeddings to Learn a Better Food Ontology
Source: Front Artif Intell. 2020 Nov 26;3:584784. doi: 10.3389/frai.2020.584784 (PMC7861243; doi:10.3389/frai.2020.584784)
Supplement: Supplementary file 2 [file datasheet2.xlsx]

## Sheet: Sheet1
Superclass	Cohesiveness	Granularity	Precision	FoodOn Class Label
Candy	0.52	10.3	0.25	candy food product
Cheeses	0.52	8.25	0.19	cheese food product
Beans	0.93	1.96	0.65	bean food product
Eggs	0.94	4.76	0.67	avian egg food product
Nuts	0.93	4.66	0.54	nut food product
Mollusc	0.91	6.23	0.57	mollusc food product
Tea	0.55	7.66	0.53	tea food product
Cereal	0.48	6.22	0.28	cereal grain food product
Fruit	1	3.32	0.48	fruit food product
Jams	0.75	4.11	0.42	fruit preserve or jam food product
Beef	0.82	6.64	0.23	beef food product
Poultry	0.7	4.45	0.34	poultry food product
Wine	0.57	5.64	0.35	wine or wine-like food product
Fish	0.26	4.16	0.31	fish food product
Spices	0.92	3.52	0.34	spice or herb
Chemicals	0.97	5.7	0.35	chemical food component
