# Supplementary material for: Using Word Embeddings to Learn a Better Food Ontology
Source: Front Artif Intell. 2020 Nov 26;3:584784. doi: 10.3389/frai.2020.584784 (PMC7861243; doi:10.3389/frai.2020.584784)
Supplement: Supplementary file 3 [file datasheet3.xlsx]

## Sheet: Sheet1
Ground Truth Classes	Predicted Class	Candidate Entity	Result
['food additive', 'pullulans']	pullulans	pullulan	TP
['alpha-tocopherol']	alpha-tocopherol	(-)-alpha-tocopherol	TP
['food additive', 'polysorbate']	polysorbate	polysorbate 60	TP
['food additive', 'polysorbate']	polysorbate	polysorbate 40	TP
['food additive', 'polysorbate']	polysorbate	polysorbate 20	TP
['benzyl alcohols', 'food additive']	benzyl alcohols	benzyl alcohol	TP
['food additive', 'polysorbate']	polysorbate	polysorbate 80	TP
['alkylcob(III)alamin', 'vitamin b12']	alkylcob(III)alamin	cyanocob(III)alamin	TP
['food additive', 'tetraric acid']	tetraric acid	2,3-dihydroxybutanedioic acid	TP
['cysteine', 'food additive', 'serine family amino acid']	cysteine	L-cysteine	TP
['pear (whole, raw)']	pear (whole, raw)	Bosc pear (whole, raw)	TP
['bean (whole, dried)', 'kidney bean (whole, dried)', 'red kidney bean (whole)']	kidney bean (whole, dried)	red kidney bean (whole, dried)	TP
['italian sausage', 'pork sausage (raw)', 'sausage (raw)', 'swine sausage']	pork sausage (raw)	italian pork sausage (raw)	TP
['infant formula (powdered)', 'infant formula (soy-based)', 'soy based formula food product']	infant formula (soy-based)	infant formula (soy-based, powdered)	TP
['horchata', 'nutsedge food product']	horchata	horchata de chufa	TP
['apple pie', 'apple pie (baked)', 'pie (baked, frozen)']	apple pie (baked)	apple pie (baked, frozen)	TP
['apple (raw)', 'apple (whole)']	apple (raw)	apple (whole, raw)	TP
['cream of chicken soup', 'poultry-based soup']	cream of chicken soup	cream of chicken soup (condensed)	TP
['bean (whole, dried)', 'black gram bean (whole)', 'dry bean food product']	black gram bean (whole)	black gram bean (whole, dried)	TP
['bean (whole, dried)', 'dry bean food product', 'rice bean (whole)']	rice bean (whole)	rice bean (whole, dried)	TP
['citrus fruit food product', 'fruit extract food product']	fruit extract food product	citrus fruit extract food product	TP
['cow milk (concentrated)', 'skim milk (condensed)']	skim milk (condensed)	condensed cow skim milk	TP
['chicken soup food product', 'egg drop soup']	egg drop soup	chicken egg drop soup	TP
['animal product sausage', 'sausage (pickled)']	sausage (pickled)	polish sausage (pickled)	TP
['rice (instant)', 'rice (precooked)', 'rice grain food product']	rice (instant)	rice (precooked, instant)	TP
['black currant nectar beverage']	black currant nectar beverage	black currant nectar	TP
['grape (whole, raw)']	grape (whole, raw)	muscadine grape (whole, raw)	TP
['food (raw)', 'mahi mahi fillet']	mahi mahi fillet	mahi mahi fillet (raw)	TP
['grape vinegar food product', 'wine vinegar']	wine vinegar	grape wine vinegar	TP
['bean (whole, dried)', 'black turtle bean (whole)', 'dry bean food product']	black turtle bean (whole)	black turtle bean (whole, dried)	TP
['beef sausage', 'sausage (raw)']	beef sausage	beef sausage (raw)	TP
['alaska pollock', 'fish (raw)']	alaska pollock	alaska pollock (raw)	TP
['apple peel', 'fruit (raw)']	apple peel	apple peel (raw)	TP
['nut yogurt', 'yogurt (flavored)']	nut yogurt	nut yogurt (flavored)	TP
['food (preserved)', 'food (smoked or smoke-flavored)']	food (smoked or smoke-flavored)	food (smoked)	TP
['bean (whole, dried)', 'white bean (whole)']	white bean (whole)	white bean (whole, dried)	TP
['lettuce (raw)', 'romaine lettuce', 'salad greens (raw)']	romaine lettuce	romaine lettuce (raw)	TP
['cow milk pie food product', 'cream pie', 'pie (frozen)']	cream pie	cream pie (frozen)	TP
['dietetic food product', 'honey cake']	honey cake	honey cake (dietetic)	TP
['adzuki bean (whole)', 'bean (whole, dried)', 'dry bean food product']	adzuki bean (whole)	adzuki bean (whole, dried)	TP
['bean (whole, dried)', 'jack bean (whole)', 'pulse food product']	jack bean (whole)	jack bean (whole, dried)	TP
['beef food product', 'infant food (meat)']	infant food (meat)	beef infant food	TP
['bean (whole, dried)', 'great northern bean (whole)']	great northern bean (whole)	great northern bean (whole, dried)	TP
['poultry cured meat', 'poultry food product (whole or parts)']	poultry cured meat	poultry (cured)	TP
['potato patty', 'potato prepared food']	potato patty	potato patty (frozen)	TP
['chicken drumstick', 'meat (cooked)']	chicken drumstick	chicken drumstick (cooked)	TP
['dried cow milk food product', 'infant formula (milk-based)', 'infant formula (powdered)']	infant formula (powdered)	infant formula (milk-based, powdered)	TP
['skim milk (liquid)', 'sweetened condensed milk']	sweetened condensed milk	skim milk (sweetened, condensed)	TP
['pecan (whole, raw)']	pecan (whole, raw)	pecan (whole, raw, shell on)	TP
['bean (whole, raw)', 'broad bean (whole)']	broad bean (whole)	broad bean (whole, raw)	TP
['fermented soybean food product', 'soybean paste']	soybean paste	soybean paste (fermented)	TP
['conger eel family']	conger eel family	swollenhead conger eel	TP
['cashew nut (whole, raw)']	cashew nut (whole, raw)	cashew nut (shell on, raw)	TP
['bean (whole, dried)', 'pulse food product', 'winged bean (whole)']	winged bean (whole)	winged bean (whole, dried)	TP
['fruit punch', 'water based soft drink food product']	fruit punch	fruit punch (canned)	TP
['fruit cocktail', 'peach food product']	fruit cocktail	fruit cocktail (canned)	TP
['chicken nugget', 'food (raw)']	chicken nugget	chicken nugget (raw)	TP
['meat (raw)', 'turkey liver']	turkey liver	turkey liver (raw)	TP
['bean (whole, dried)', 'pinto bean (whole)']	pinto bean (whole)	pinto bean (whole, dried)	TP
['red wheat', 'soft wheat food product']	red wheat	red wheat (soft)	TP
['bean (whole, dried)', 'chickpea (whole)']	chickpea (whole)	chickpea (whole, dried)	TP
['chop suey', 'prepared seafood product']	chop suey	shrimp chop suey	TP
['barley food product', 'noodle (egg)', 'noodle product (egg)']	noodle (egg)	barley egg noodle	TP
['poultry cured meat', 'poultry food product (whole or parts)']	poultry cured meat	poultry (comminuted, cured)	TP
['corn oil', 'hydrogenated oil']	corn oil	hydrogenated corn oil	TP
['chocolate spread', 'multi-component food']	chocolate spread	hazelnut chocolate spread	TP
['beverage mix', 'cocoa beverage']	cocoa beverage	beverage mix (cocoa based)	TP
['peanut meal']	peanut meal	peanut meal (deoiled)	TP
['bean (whole, dried)', 'hyacinth bean (whole)', 'pulse food product']	hyacinth bean (whole)	'hyacinth bean (whole, dried)'	TP
['squash (whole, raw)']	squash (whole, raw)	pattypan squash (whole, raw)	TP
['brown trout', 'brown trout food product', 'fish (raw)']	brown trout	brown trout (raw)	TP
['cottage cheese']	cottage cheese	cottage cheese (lowfat)	TP
['cherry in syrup', 'maraschino cherry']	cherry in syrup	maraschino cherry in sugar syrup	TP
['lobster (raw)', 'lobster (whole)']	lobster (whole)	lobster (whole, raw)	TP
['artificial sweetener food product', 'peach pie filling']	peach pie filling	peach pie filling (artificially sweetened)	TP
['food (baked)', 'potato (whole)', 'potato (whole, cooked)']	potato (whole, cooked)	potato (whole, baked)	TP
['apple pie filling', 'artificial sweetener food product']	apple pie filling	apple pie filling (artificially sweetened)	TP
['food additive', 'hexonic acid']	hexonic acid	gluconic acid	TP
['dried cow milk food product', 'milk shake mix (liquid)']	milk shake mix (liquid)	milk shake mix (dry)	TP
['crustacean (raw)', 'langostino amarillo', 'langostino lobster product (sensu USA)']	langostino amarillo	langostino amarillo (raw)	TP
['fish egg food product', 'sea water fish food product']	fish egg food product	sea water fish egg food product	TP
['leguminous vegetable food product', 'pea food product']	leguminous vegetable food product	field pea vegetable food product	TP
['meat (ground)', 'turkey (ground or minced)', 'turkey (raw)']	turkey (raw)	turkey (raw, ground)	TP
['chicken', 'hen']	hen	chicken hen	TP
['seafood (whole or parts)', 'sushi']	sushi	seafood sushi	TP
['reconstituted orange juice (from concentrate)']	reconstituted orange juice (from concentrate)	reconstituted orange juice (from frozen concentrate)	TP
['bambara groundnut (whole)', 'bean (whole, dried)', 'pulse food product']	bambara groundnut (whole)	bambara groundnut (whole, dried)	TP
['fully hydrogenated oil', 'soybean oil', 'soybean oil (hydrogenated)']	soybean oil (hydrogenated)	soybean oil (fully hydrogenated)	TP
['shrimp (raw)']	shrimp (raw)	shrimp (undeveined, raw)	TP
['hen egg (preserved)', 'hen egg liquid (frozen)']	hen egg liquid (frozen)	hen egg liquid (pasteurized, frozen)	TP
['food (fresh)', 'pork (raw)', 'pork meat food product']	pork (raw)	pork (fresh)	TP
['blackberry group food product', 'fruit juice food product']	blackberry group food product	blackberry juice (food product)	TP
['bean (whole, dried)', 'dry bean food product', 'lima bean (whole)']	lima bean (whole)	lima bean (whole, dried)	TP
['albacore', 'fish (raw)']	albacore	albacore (raw)	TP
['cellulose derivative', 'food additive']	cellulose derivative	microcrystalline cellulose	TP
['cow milk (semi-skimmed)']	cow milk (semi-skimmed)	cow milk (semi-skimmed, sterilized)	TP
['food additive', 'hexadienoic acid']	hexadienoic acid	sorbic acid	TP
['grapefruit juice']	grapefruit juice	grapefruit juice (debittered)	TP
['panulirid spiny lobster']	panulirid spiny lobster	longlegged spiny lobster	TP
['asiago cheese', 'hard grating cheese food product']	asiago cheese	asiago cheese (old, block)	TP
['cow milk (flavored)', 'cow milk (semi-skimmed)']	cow milk (semi-skimmed)	cow milk (semi-skimmed, flavored)	TP
['hen egg (whole, boiled)']	hen egg (whole, boiled)	hen egg (whole, shell on, soft boiled)	TP
['grated cheese', 'parmesan cheese']	parmesan cheese	parmesan cheese (grated)	TP
['grape beverage', 'grape extract']	grape extract	grape must	TP
['cottonseed oil', 'genetically modified food']	cottonseed oil	cottonseed oil (genetically modified)	TP
['crustacean (raw)', 'langostino colorado', 'langostino lobster product (sensu USA)']	langostino colorado	langostino colorado (raw)	TP
['food additive', 'nitrite salt']	nitrite salt	sodium nitrite	TP
['bean (whole, dried)', 'pigeon pea (whole)', 'pulse food product']	pigeon pea (whole)	pigeon pea (whole, dried)	TP
['adzuki bean substance', 'bean flour']	adzuki bean substance	adzuki bean flour	TP
['castor bean food product', 'seed oil']	castor bean food product	castor bean oil	TP
['food (canned)', 'ham salad food product']	ham salad food product	ham salad (canned)	TP
['cyclodextrin', 'food additive']	cyclodextrin	beta-cyclodextrin	TP
['infant formula (canned)', 'infant formula (liquid)', 'infant formula (milk-based)']	infant formula (milk-based)	infant formula (milk-based, liquid, canned)	TP
['frozen dessert product']	frozen dessert product	frozen dessert	TP
['sauce (emulsified)']	sauce (emulsified)	sauce, emulsified with a fat content of 60% or more	TP
['hen egg product (frozen)', 'prepared hen egg product']	hen egg product (frozen)	scrambled hen egg (frozen)	TP
['pasteurized process cheese spread food product']	pasteurized process cheese spread food product	pasteurized process pimiento cheese spread	TP
['skim milk (pasteurized, fortified)']	skim milk (pasteurized, fortified)	skim milk (pasteurized, vitamin A and D fortified, nonfat milk solids added)	TP
['frozen dessert product']	frozen dessert product	dessert (frozen, unstandardized)	TP
['cauliflower vegetable food product', 'soup mix']	soup mix	cauliflower soup mix (food product)	TP
['bouillon cube', 'soup animal component']	bouillon cube	beef bouillon cube	TP
['formulated concentrated food', 'infant formula (canned)', 'infant formula (liquid)', 'infant formula (milk-based)']	infant formula (milk-based)	infant formula (milk-based, liquid, concentrated, canned)	TP
['dairy food for infant', 'yogurt with fruit']	dairy food for infant	peach and yogurt (infant food)	TP
['bean food product', 'pulse food product']	bean food product	cowpea (pulse) food product	TP
['onion plant']	onion plant	welsh onion plant	TP
['infant formula (liquid)', 'infant formula (milk-based)']	infant formula (milk-based)	infant formula (milk-based, liquid, concentrated)	TP
['food (raw)', 'game meat']	game meat	game meat (raw)	TP
['food (solid)', 'prepared food product']	food (solid)	solid food (prepared, ready for consumption)	TP
['olive (salad, pitted)']	olive (salad, pitted)	olive (salad, pitted, halved)	TP
['potato (whole, raw)']	potato (whole, raw)	russet burbank potato (whole, raw)	TP
['potato (peeled, cooked, mashed)']	potato (peeled, cooked, mashed)	potato (peeled, cooked, mashed, dried)	TP
['potato (whole, raw)']	potato (whole, raw)	red potato (whole, raw)	TP
['lentil (whole)', 'pulse food product']	lentil (whole)	lentil (whole, dried)	TP
['potato (peeled)']	potato (peeled)	potato (peeled, cut, raw)	TP
['lobster (frozen)', 'lobster (whole)']	lobster (frozen)	lobster (whole, frozen)	TP
['fruit (whole, raw)', 'wood apple food product']	wood apple food product	wood apple (whole, raw)	TP
['food product by organism', 'foodon product type']	food product by organism	vegetarian food product	TP
['red wine']	red wine	Gamay noir wine	TP
['food (frozen)', 'game meat']	game meat	game meat (frozen)	TP
['grape (whole, raw)']	grape (whole, raw)	red grape (whole, raw)	TP
['potato chip']	potato chip	potato chip (unsalted)	TP
['infant cereal', 'porridge']	porridge	infant porridge (powdered)	TP
['food (liquid, low viscosity)']	food (liquid, low viscosity)	food (liquid, low viscosity, with small particles)	TP
['onion plant']	onion plant	silverskin onion plant	TP
['skate', 'stout skate']	stout skate	tarry skate	TP
['buffalo dairy food product', 'milk']	buffalo dairy food product	buffalo milk (raw)	TP
['food additive', 'quinolines']	quinolines	quinoline yellow	TP
['crab (raw)']	crab (raw)	hanasaki crab (raw)	TP
['ice cream mix']	ice cream mix	ice cream mix (powdered)	TP
['cyclic carotene', 'food additive', 'vitamin A']	cyclic carotene	beta-carotene	TP
['tea (dry)']	tea (dry)	loong tsing tea (dry)	TP
['nut (whole)']	nut (whole)	nut (whole, raw, shell on)	TP
['gluten refined food product', 'protein extract, concentrate or isolate']	gluten refined food product	gluten	TP
['infant formula (liquid)', 'soy based formula food product']	infant formula (liquid)	infant formula (soy-based, liquid, concentrated)	TP
['gelatin dessert food product']	gelatin dessert food product	gelatin dessert	TP
['citrus fruit zest', 'lemon (whole or parts)']	citrus fruit zest	lemon zest	TP
['cream soup', 'potato soup food product']	cream soup	cream of potato soup	TP
['equine milk beverage', 'horse dairy food product']	horse dairy food product	horse milk beverage	TP
['cherry (whole or parts)', 'fruit (frozen)']	fruit (frozen)	cherry (frozen)	TP
['infant formula (liquid)', 'infant formula (milk-based)']	infant formula (milk-based)	infant formula (milk-based, liquid, iron-fortified)	TP
['food additive', 'nitrogen oxide']	nitrogen oxide	dinitrogen oxide	TP
['sugar beet sweetener food product']	sugar beet sweetener food product	beet sugar	TP
['plant root vegetable food product', 'yam bean food product']	yam bean food product	yam bean - jicama tuber (whole, raw)	TP
['fruit juice concentrate']	fruit juice concentrate	fruit juice concentrate (unsweetened)	TP
['animal product sandwich', 'poultry sandwich']	poultry sandwich	turkey sandwich	TP
['grunt family']	grunt family	biglip grunt	TP
['breakfast cereal', 'common oat cereal food product']	breakfast cereal	breakfast cereal (granola-type)	TP
['apricot food product']	apricot food product	apricot tartlet (food product)	TP
['breakfast cereal', 'field corn cereal food product']	field corn cereal food product	breakfast cereal (corn-based, ready-to-eat)	TP
['chow mein']	chow mein	beef chow mein	TP
['plum (whole, raw)']	plum (whole, raw)	red plum (whole, raw)	TP
['hen egg (whole, boiled)']	hen egg (whole, boiled)	hen egg (whole, shell on, hard boiled, colored)	TP
['crab (raw)']	crab (raw)	blue crab (raw)	TP
['long-nosed skate', 'skate']	long-nosed skate	sharpnose skate	TP
['cod liver food product', 'liver (whole, raw)']	liver (whole, raw)	cod liver (whole, raw)	TP
['cola carbonated beverage']	cola carbonated beverage	cola carbonated beverage (caffeine-free, low calorie)	TP
['fish stick (frozen)']	fish stick (frozen)	fish stick (breaded, quick-frozen)	TP
['asparagus bean food product', 'edible bean pod']	asparagus bean food product	asparagus bean pod	TP
['fruit peel food product', 'orange (whole or parts)']	fruit peel food product	orange peel (raw)	TP
['nut food product', 'nut oil food product']	nut oil food product	babassu oil (edible)	TP
['buckwheat food product', 'pasta food product']	buckwheat food product	buckwheat noodle	TP
['round herring']	round herring	whitehead's round herring	TP
['oyster (raw)']	oyster (raw)	kummamoto oyster (raw)	TP
['multi-component vegetable product', 'pie (baked)']	pie (baked)	pumpkin pie (baked)	TP
['food additive', 'tocopherol']	tocopherol	delta-tocopherol	TP
['potato (peeled)']	potato (peeled)	potato (peeled, raw)	TP
['apple (dried)', 'apple (sliced)']	apple (dried)	apple (sliced, dehydrated)	TP
['breakfast cereal']	breakfast cereal	breakfast cereal (presweetened)	TP
['cocoa beverage']	cocoa beverage	beverage (cocoa based)	TP
['plant food product', 'rennet food product']	rennet food product	vegetable rennet food product	TP
['bean (whole, raw)', 'kidney bean (whole)']	bean (whole, raw)	kidney bean (whole, raw)	TP
['tea (dry)']	tea (dry)	harpago tea (dry)	TP
['tea (dry)']	tea (dry)	pouchong tea (dry)	TP
['abalone']	abalone	perlemoen abalone	TP
['abalone']	abalone	tuberculate abalone	TP
['tea (dry)']	tea (dry)	luk on tea (dry)	TP
['lowfat cow milk (fortified)']	lowfat cow milk (fortified)	lowfat cow milk (fortified, ultrapasteurized)	TP
['hen egg (whole)']	hen egg (whole)	hen egg (whole, shell off, raw)	TP
['hen egg (whole)']	hen egg (whole)	hen egg (whole, shell on, raw)	TP
['cherry pie', 'pie (baked)']	pie (baked)	cherry pie (baked)	TP
['apricot (whole or parts)', 'fruit (dried)']	fruit (dried)	apricot (dried)	TP
['hen egg liquid']	hen egg liquid	hen egg liquid (pasteurized)	TP
['food additive', 'saturated fatty acid', 'short-chain fatty acid']	saturated fatty acid	propionic acid	TP
['coffee (liquid drink)']	coffee (liquid drink)	robusta coffee (liquid)	TP
['elk food product', 'meat (raw)']	elk food product	elk meat (raw)	TP
['cereal flakes', 'infant cereal']	cereal flakes	cereal flakes for infants or young children	TP
['fruit (whole, raw)', 'tropical fruit food product']	fruit (whole, raw)	tropical fruit (whole, raw)	TP
['pork food product', 'swine snack food']	pork food product	pork rind (cooked in vegetable fat)	TP
['gray mullet', 'mullet']	mullet	striped mullet	TP
['potato (whole, raw)']	potato (whole, raw)	white potato (whole, raw)	TP
['macaroni food product']	macaroni food product	macaroni product (milk)	TP
['milk or milk based food product']	milk or milk based food product	milk-based product with fruit preparations (calorie reduced)	TP
['breakfast food', 'meal (ready-to-consume)']	meal (ready-to-consume)	breakfast, ready	TP
['fruit (sliced)', 'peach (canned)', 'peach (whole or parts)']	fruit (sliced)	peach (sliced, canned)	TP
['lobster meat (shell off)']	lobster meat (shell off)	lobster meat (cooked, frozen in can)	TP
['italian sausage', 'sausage (raw)']	italian sausage	italian sausage (raw)	TP
['animal fat or oil', 'salmon food product']	animal fat or oil	salmon oil	TP
['bean (whole, raw)', 'winged bean (whole)']	bean (whole, raw)	winged bean (whole, raw)	TP
['food (dried)', 'mushroom (whole)']	mushroom (whole)	mushroom (whole, dried)	TP
['fish (raw)', 'herring fillet']	herring fillet	herring fillet (raw)	TP
['chicken (whole)', 'meat (raw)']	chicken (whole)	chicken (whole, raw)	TP
['hay for animal feed', 'peanut food product']	hay for animal feed	peanut hay	TP
['animal fat food product', 'natural (animal-derived) rennet food product']	natural (animal-derived) rennet food product	rennet liquid	TP
['hops product flavoring']	hops product flavoring	hop extract	TP
['butter oil']	butter oil	butter oil (lipolyzed)	TP
['hen egg (preserved)', 'hen egg substance']	hen egg (preserved)	hen egg (shell off, solids, dried, ground)	TP
['skim milk (pasteurized)']	skim milk (pasteurized)	skim milk (pasteurized, homogenized)	TP
['african mudfish', 'fish (raw)']	african mudfish	african mudfish (raw)	TP
['goat dairy food product', 'milk']	milk	goat milk (raw)	TP
['fish (raw)', 'fish food product']	fish (raw)	chilipepper fish (raw)	TP
['pineapple juice (liquid)']	pineapple juice (liquid)	pineapple juice (deionized)	TP
['diabetic frozen dessert', 'ice cream food product']	diabetic frozen dessert	diabetic ice cream	TP
['white bread']	white bread	white bread (enriched)	TP
['cottage cheese (creamed)']	cottage cheese (creamed)	cottage cheese (creamed, vegetable added)	TP
['nutmeg food product', 'seed oil']	nutmeg food product	nutmeg butter	TP
['chewing gum food product']	chewing gum food product	chewing gum	TP
['beef food product', 'dog food']	dog food	beef dog food (canned)	TP
['island jack', 'jack']	jack	yellow jack	TP
['peanut butter']	peanut butter	peanut butter with bonemeal	TP
['banana passionfruit food product', 'fruit juice food product']	banana passionfruit food product	banana passionfruit juice (food product)	TP
['edible bean pod', 'winged bean food product']	winged bean food product	winged bean pod	TP
['corn flour food product']	corn flour food product	corn flour	TP
['cow milk (semi-skimmed)']	cow milk (semi-skimmed)	cow milk (semi-skimmed, pasteurized)	TP
['lobster (raw)']	lobster (raw)	gilchrist's spiny lobster (raw)	TP
['pasteurized process cheese food product']	pasteurized process cheese food product	pasteurized process cheese food	TP
['noodle based soup']	noodle based soup	chicken noodle soup mix	TP
['abalone']	abalone	blacklip abalone	TP
['gelatin fruit salad', 'plant fruit food product']	gelatin fruit salad	gelatin fruit salad (low calorie)	TP
['fish (raw)']	fish (raw)	liza (fish) (raw)	TP
['deep sea lobster']	deep sea lobster	arafura lobster	TP
['partly hydrogenated oil', 'soybean oil', 'soybean oil (hydrogenated)']	partly hydrogenated oil	soybean oil (partly hydrogenated)	TP
['durum wheat flour food product']	durum wheat flour food product	durum flour	TP
['cream soup', 'potato soup food product']	cream soup	cream of potato soup (onion- and chicken-flavored)	TP
['fruit (dried)', 'quince food product']	quince food product	quince (dried)	TP
['fish food product', 'tataki']	tataki	tuna tataki	TP
['potato (whole, raw)']	potato (whole, raw)	idaho potato (whole, raw)	TP
['sausage (cooked)', 'sausage (smoked)']	sausage (cooked)	sausage (cooked, smoked)	TP
['fruit pulp']	fruit pulp	fruit pulp (unsweetened)	TP
['cottage cheese (creamed)']	cottage cheese (creamed)	cottage cheese (creamed, acidified)	TP
['hen egg food product']	hen egg food product	hen egg product (dehydrated)	TP
['milk or milk based food product']	milk or milk based food product	milk-based preparation (desserts and similar products) energy reduced	TP
['peanut (whole, skin off)']	peanut (whole, skin off)	peanut (whole, roasted, skin off)	TP
['orange juice concentrate']	orange juice concentrate	orange juice concentrate (frozen)	TP
['peanut (whole, skin off)']	peanut (whole, skin off)	peanut (whole, skin off, salted, partially defatted)	TP
['illipe refined food product', 'oil']	oil	illipe oil	TP
['gelatin product']	gelatin product	gelatin (unflavored)	TP
['bluefin tuna food product', 'tuna (raw)']	bluefin tuna food product	bluefin tuna (raw)	TP
['pike-conger family']	pike-conger family	daggertooth pike-conger	TP
['deep sea lobster']	deep sea lobster	siboga lobster	TP
['avocado food product', 'fruit (whole, raw)']	fruit (whole, raw)	avocado (whole, raw)	TP
['goat milk cheese food product']	goat milk cheese food product	goat milk cheese (unpasteurized)	TP
['apple vinegar food product']	apple vinegar food product	cider vinegar and distilled cider vinegar mixture	TP
['cola carbonated beverage']	cola carbonated beverage	cola carbonated beverage (decaffeinated)	TP
['skate']	skate	starry skate	TP
['infant formula', 'infant formula (liquid)', 'infant formula (milk-based)', 'infant formula (soy-based)']	infant formula (milk-based)	infant formula (milk-based, soy-based, liquid)	TP
['cod fillet']	cod fillet	cod fillet (smoked, frozen)	TP
['chicken (whole)']	chicken (whole)	chicken (whole, barbequed)	TP
['fish fillet (breaded)']	fish fillet (breaded)	fish fillet (breaded, precooked)	TP
['cottage cheese']	cottage cheese	cottage cheese (vegetable added)	TP
['cold-pack cheese food product']	cold-pack cheese food product	cold-pack cheese food	TP
['coffee bean (unroasted)']	coffee bean (unroasted)	coffee bean (green)	TP
['honey food product']	honey food product	honey (decharacterized)	TP
['honey food product', 'sugar syrup or syrup solids']	honey food product	honey	TP
['mako shark']	mako shark	shortfin mako shark	TP
['herbal tea (dry)', 'sassafras food product']	sassafras food product	sassafras tea (dry)	TP
['angel shark']	angel shark	pacific angel shark	TP
['herbal tea (dry)', 'mint food product']	mint food product	mint tea (dry)	TP
['citrus fruit food product', 'oil']	oil	citrus oil	TP
['cottage cheese']	cottage cheese	cottage cheese (powdered)	TP
['deep sea lobster food product', 'lobster (raw)']	deep sea lobster food product	deep sea lobster (raw)	TP
['citrus fruit (whole, raw)', 'kumquat food product']	kumquat food product	kumquat (whole, raw)	TP
['mackerel food product']	mackerel food product	mackerel (raw)	TP
['fish (raw)', 'tuna fillet']	tuna fillet	tuna fillet (raw)	TP
['apple (frozen)', 'apple (peeled)']	apple (frozen)	apple (peeled, frozen)	TP
['red wine']	red wine	Frappato wine	TP
['cattle soup food product', 'cream soup']	cream soup	cream of toheroa soup	TP
['citrus fruit (whole, raw)', 'yuzu food product']	yuzu food product	yuzu (whole, raw)	TP
['hen egg white food product']	hen egg white food product	hen egg white (delysozymized)	TP
['clam (raw)']	clam (raw)	clam (cherrystone, raw)	TP
['chicken (deboned)', 'meat (raw)']	chicken (deboned)	chicken (deboned, raw)	TP
['grated cheese', 'hard grating cheese food product']	grated cheese	romano cheese (grated, garlic-flavored)	TP
['berry juice (food product)', 'elderberry food product']	berry juice (food product)	elderberry juice	TP
['flavin mononucleotide', 'food additive', 'riboflavin']	flavin mononucleotide	FMN	TP
['cheese food product', 'sheep milk cheese food product']	sheep milk cheese food product	halloumi cheese food product	TP
['red wine']	red wine	Carignane wine	TP
['tea (dry)']	tea (dry)	ching yuen tea (dry)	TP
['barley malt beverage']	barley malt beverage	malt beverage	TP
['mud crab family']	mud crab family	green mud crab	TP
['food product for animal', 'meat byproduct']	meat byproduct	meat byproduct for animal food	TP
['food additive', 'galacturonan', 'pectin producing plant fruit food product']	pectin producing plant fruit food product	pectin	TP
['hen egg yolk food product']	hen egg yolk food product	hen egg yolk (raw)	TP
['hake']	hake	silver hake	TP
['oil', 'spice extract']	spice extract	spice oil	TP
['cattle sausage food product', 'frankfurter']	cattle sausage food product	beef frankfurter	TP
['field corn snack food product']	field corn snack food product	corn snack (puffed, cheese-flavored)	TP
['potato product']	potato product	potato product (dehydrated, made from cooked potatoes)	TP
['bean (whole)']	bean (whole)	sartapia bean (whole)	TP
['bean (whole)']	bean (whole)	doliches bean (whole)	TP
['pecan nut food product', 'pie filling']	pecan nut food product	pecan pie filling	TP
['deep sea lobster food product', 'lobster tail (raw)']	deep sea lobster food product	deep sea lobster tail (raw)	TP
['bean pod', 'broad bean food product']	bean pod	broad bean pod	TP
['banana food product', 'jam food product']	banana food product	banana jam	TP
['gelatin dessert food product']	gelatin dessert food product	gelatin dessert (fruit-flavored)	TP
['grated cheese', 'hard grating cheese food product']	grated cheese	romano cheese (grated)	TP
['tomato (whole, raw)']	tomato (whole, raw)	pear tomato (whole, raw)	TP
['barley food product', 'infant cereal']	infant cereal	barley cereal (infant food, dry)	TP
['corn meal']	corn meal	yellow corn meal	TP
['corn meal']	corn meal	yellow corn meal (degerminated)	TP
['powdered cow milk food product']	powdered cow milk food product	cow milk (powdered, instant, with cocoa flavoring)	TP
['crabmeat (pasteurized)']	crabmeat (pasteurized)	crabmeat (pasteurized, canned)	TP
['thread herring']	thread herring	deepbody thread herring	TP
['beverage syrup concentrate']	beverage syrup concentrate	boysenberry beverage syrup	TP
['onion plant']	onion plant	sweet onion plant	TP
['hake']	hake	senegalese hake	TP
['poultry product']	poultry product	poultry product (raw)	TP
['sugar product']	sugar product	carmelized sugar	TP
['hen egg (whole)']	hen egg (whole)	brown hen egg (whole, shell on, raw)	TP
['lima bean (whole)']	lima bean (whole)	lima bean (whole, raw)	TP
['tomato sauce']	tomato sauce	tomato sauce with tomato chunks	TP
['green olive food product', 'olive (whole)']	green olive food product	green olive (whole)	TP
['dog food']	dog food	dog food (beef-flavored)	TP
['fruit jam']	fruit jam	mixed fruit jam	TP
['dried milk food product', 'skim milk food product']	skim milk food product	nonfat dry milk (instant, artificially sweetened)	TP
['pea (whole)']	pea (whole)	sweet pea (whole, raw)	TP
['potato chip']	potato chip	potato chip (homogenized)	TP
['fruit (whole, raw)', 'soursop']	soursop	soursop (whole, raw)	TP
['pasteurized process cheese food product']	pasteurized process cheese food product	pasteurized process pimento cheese	TP
['food supplement food product']	food supplement food product	dietary food supplement	TP
['goat evaporated milk food product']	goat evaporated milk food product	goat milk (evaporated, partly skimmed)	TP
['peanut (whole, roasted)']	peanut (whole, roasted)	spanish peanut (whole, roasted)	TP
['fruit (raw)', 'fruit (whole)', 'loquat food product']	fruit (raw)	loquat (whole, raw)	TP
['food (fat or oil coated)']	food (fat or oil coated)	animal fat or oil coated	TP
['seltzer water']	seltzer water	seltzer water (flavored)	TP
['bouillon cube', 'soup animal component']	bouillon cube	beef-flavored bouillon cube	TP
['frozen yogurt food product']	frozen yogurt food product	frozen yogurt mix	TP
['beverage syrup concentrate']	beverage syrup concentrate	apple-flavored beverage syrup	TP
['skim milk food product']	skim milk food product	nonfat dry milk (artificially sweetened)	TP
['rabbit meat food product']	rabbit meat food product	rabbit meat (raw)	TP
['oyster (raw)']	oyster (raw)	oyster (olympia, raw)	TP
['fish (frozen)']	fish (frozen)	fish (unprocessed, frozen)	TP
['cod fillet']	cod fillet	cod fillet (quick-frozen)	TP
['clam (raw)']	clam (raw)	clam (hard, raw)	TP
['shrimp (frozen)']	shrimp (frozen)	shrimp (headless, raw, frozen)	TP
['grapefruit juice']	grapefruit juice	grapefruit juice (artificially sweetened)	TP
['hammerhead shark']	hammerhead shark	smalleye hammerhead	TP
['cream soup']	cream soup	cream of carrot soup	TP
['round herring']	round herring	atlantic round herring	TP
['doughnut food product']	doughnut food product	doughnut	TP
['red bell pepper food product']	red bell pepper food product	sweet red bell pepper (canned)	TP
['pie (baked)', 'pie food product']	pie (baked)	vegetable pie (baked)	TP
['oyster (raw)']	oyster (raw)	oyster (shucked, raw)	TP
['herb', 'sorrel food product']	sorrel food product	sorrel leaf (raw)	TP
['hen egg liquid']	hen egg liquid	hen egg liquid (shell off)	TP
['reconstituted orange juice (from concentrate)']	reconstituted orange juice (from concentrate)	reconstituted orange juice (pasteurized, from concentrate)	TP
['oyster (raw)']	oyster (raw)	japanese oyster (raw)	TP
['tea (dry, instant)']	tea (dry, instant)	tea mix (instant)	TP
['pea (whole, early june)']	pea (whole, early june)	pea (early june, canned)	TP
['gelatin dessert food product']	gelatin dessert food product	gelatin dessert mix	TP
['infant formula (milk-based)']	infant formula (milk-based)	infant formula (milk-based, iron-fortified, powdered)	TP
['melon food product', 'melon fruit food product']	melon fruit food product	muskmelon (food product)	TP
['infant formula (liquid)', 'infant formula (milk-based)']	infant formula (milk-based)	infant formula (milk-based, liquid, iron-fortified, ready-to-feed)	TP
['orange juice (liquid)']	orange juice (liquid)	orange juice (pasteurized)	TP
['ginseng tea']	ginseng tea	ginseng tea (instant)	TP
['bean (whole)', 'brown bean food product']	bean (whole)	brown bean (whole)	TP
['stone pine nut food product']	stone pine nut food product	pine nut (whole, raw)	TP
['pineapple juice (liquid)']	pineapple juice (liquid)	pineapple juice (unsweetened)	TP
['breakfast cereal']	breakfast cereal	breakfast cereal (dry)	TP
['edible pea pod (fresh)']	edible pea pod (fresh)	snow pea pod (edible, fresh)	TP
['cow milk snack', 'dip for food']	dip for food	garlic-flavored dip	TP
['grapefruit juice']	grapefruit juice	grapefruit juice concentrate	TP
['bell pepper']	bell pepper	orange bell pepper (whole, raw)	TP
['food trimmings', 'meat (whole or parts)']	food trimmings	meat scrap	TP
['wheat bread mix']	wheat bread mix	wheat bread mix (liquid)	TP
['panulirid spiny lobster']	panulirid spiny lobster	japanese spiny lobster	TP
['oyster (raw)']	oyster (raw)	bluff oyster (raw)	TP
['grapefruit juice']	grapefruit juice	grapefruit juice (reconstituted)	TP
['oyster (raw)']	oyster (raw)	coon oyster (raw)	TP
['blue cheese food product', 'semisoft cheese product']	blue cheese food product	gorgonzola cheese	TP
['grapefruit juice']	grapefruit juice	pink grapefruit juice	TP
['plant based seafood product analog']	plant based seafood product analog	vegetable protein-based fish analog	TP
['goat powdered milk food product']	goat powdered milk food product	goat milk (powdered, partly skimmed)	TP
['frozen dairy dessert']	frozen dairy dessert	frozen dairy dessert mix	TP
['veal']	veal	veal steak (raw, fabricated)	TP
['spaghetti macaroni']	spaghetti macaroni	spaghetti (egg, vegetable, enriched)	TP
['apricot food product', 'fruit juice food product']	apricot food product	apricot juice (food product)	TP
['plum (canned)']	plum (canned)	purple plum (canned)	TP
['citrus nectar beverage']	citrus nectar beverage	citrus fruit nectar	TP
['sausage casing']	sausage casing	edible sausage casing	TP
['food (pan-fried)', 'prepared hen egg product']	food (pan-fried)	hen egg (whole, fried)	TP
['fruit juice drink']	fruit juice drink	fruit juice drink (diluted)	TP
['scallop']	scallop	weathervane scallop	TP
['spaghetti sauce']	spaghetti sauce	spaghetti sauce with meatballs	TP
['bean (whole)', 'wax bean food product']	wax bean food product	wax bean (whole)	TP
['frankfurter (in bun)']	frankfurter (in bun)	frankfurter (cooked, in toasted bun, frozen)	TP
['frozen dessert product']	frozen dessert product	frozen dessert (artificially sweetened)	TP
['ice cow milk food product']	ice cow milk food product	ice milk	TP
['mandarin orange food product', 'orange (whole, raw)']	orange (whole, raw)	clementine (whole, raw)	TP
['potato (precooked)']	potato (precooked)	potato (pre-fried, frozen)	TP
['cottage cheese']	cottage cheese	cottage cheese with fruit added	TP
['food additive', 'serine family amino acid']	serine family amino acid	glycine	TP
['reconstituted orange juice (from concentrate)']	reconstituted orange juice (from concentrate)	reconstituted orange juice (pasteurized, from frozen concentrate)	TP
['poultry cured meat']	poultry cured meat	poultry product (cured)	TP
['frozen dessert product']	frozen dessert product	frozen nondairy dessert mix	TP
['potato (whole, raw)']	potato (whole, raw)	Irish potato (whole, raw)	TP
['fish stick (frozen)']	fish stick (frozen)	fish stick breaded raw frozen	TP
['pea soup food product']	pea soup food product	pea soup	TP
['tuna (raw)']	tuna (raw)	southern bluefin tuna (raw)	TP
['beef food product', 'pie filling']	pie filling	steak and kidney pie filling	TP
['gelatin fruit salad']	gelatin fruit salad	gelatin fruit salad (artificially sweetened)	TP
['macaroni and cheese']	macaroni and cheese	macaroni and cheese mix (dried)	TP
['hen egg white food product']	hen egg white food product	hen egg white (dried)	TP
['potato (french-fried)']	potato (french-fried)	potato (french-fried, frozen)	TP
['ice cream food product']	ice cream food product	ice cream (lowfat)	TP
['albacore and tuna', 'yellowfin tuna food product']	albacore and tuna	yellowfin tuna	TP
['roast beef']	roast beef	roast beef (oven-cooked)	TP
['stone crab family']	stone crab family	stridulating stone crab	TP
['nutmeg seed']	nutmeg seed	nutmeg seed (whole)	TP
['passion fruit juice']	passion fruit juice	passion fruit juice (frozen)	TP
['roe deer']	roe deer	siberian roe deer	TP
['longtail tuna food product', 'tuna (raw)']	tuna (raw)	northern bluefin tuna (raw)	TP
['pasteurized process cheese food product']	pasteurized process cheese food product	pasteurized process gruyere cheese	TP
['hen egg liquid']	hen egg liquid	hen egg (semiliquid, pasteurized)	TP
['lobster (frozen)', 'lobster tail food product']	lobster tail food product	lobster tail (frozen)	TP
['amberjack', 'yellowtail fish']	amberjack	yellowtail	TP
['morid cod family']	morid cod family	morid cod	TP
['green bean substance', 'vegetable (frozen)']	green bean substance	green bean (frozen)	TP
['king crab family']	king crab family	king crab	TP
['olive (salad, pitted)']	olive (salad, pitted)	olive (salad, pitted, broken)	TP
['hen egg yolk food product']	hen egg yolk food product	hen egg yolk (raw, sugared)	TP
['grapefruit juice']	grapefruit juice	grapefruit juice (canned)	TP
['fish (raw)', 'flounder food product']	flounder food product	yellowtail flounder (raw)	TP
['fruit jelly']	fruit jelly	fruit jelly (no added sugar)	TP
['cream (pasteurized)']	cream (pasteurized)	full cream	TP
['fulmar']	fulmar	northern fulmar	TP
['cream cheese']	cream cheese	cream cheese (frozen)	TP
['lobster tail food product']	lobster tail food product	lobster tail (shell on)	TP
['shrimp (raw)']	shrimp (raw)	green shrimp (headless, raw)	TP
['food (canned)', 'meat salad food product']	meat salad food product	meat salad (canned)	TP
['pizza food product', 'tomato sauce']	pizza food product	pizza sauce	TP
['apple vinegar food product', 'wine vinegar']	wine vinegar	apple wine vinegar	TP
['pea (whole)']	pea (whole)	field pea (whole, raw)	TP
['acyclic carotene', 'food additive']	acyclic carotene	lycopene	TP
['citrus fruit juice']	citrus fruit juice	citrus juice	TP
['cod fillet']	cod fillet	cod fillet (skinless, raw)	TP
['shrimp log']	shrimp log	shrimp log (breaded)	TP
['apple juice']	apple juice	apple juice (concentrated)	TP
['carp']	carp	common carp	TP
['horse meat food product', 'meat (raw)']	meat (raw)	horsemeat (raw)	TP
['hen egg yolk food product']	hen egg yolk food product	hen egg yolk (dried)	TP
['breakfast cereal']	breakfast cereal	breakfast cereal (cooked)	TP
['dogfish shark family']	dogfish shark family	dogfish shark, carnivorous	TP
['pasteurized process cheese spread food product']	pasteurized process cheese spread food product	pasteurized process cheese spread with fruit or vegetable	TP
['gizzard shad']	gizzard shad	western pacific gizzard shad	TP
['fenugreek food product', 'tea (dry)']	fenugreek food product	fenugreek tea (dry)	TP
['peanut butter']	peanut butter	peanut butter (unsalted)	TP
['tomato juice food product']	tomato juice food product	tomato juice cocktail	TP
['beef food product', 'food (dehydrated)']	food (dehydrated)	beef (dehydrated)	TP
['peanut (whole, skin off)']	peanut (whole, skin off)	peanut (whole, skin off, seasoned, partially defatted)	TP
['corn meal']	corn meal	white corn meal (degerminated)	TP
['corn meal']	corn meal	white corn meal	TP
['hen egg white food product']	hen egg white food product	hen egg white (raw)	TP
['panulirid spiny lobster']	panulirid spiny lobster	pronghorn spiny lobster	TP
['alpha-amino acid', 'aromatic amino acid', 'imidazoles', 'polar amino acid']	imidazoles	histidine	TP
['rice cereal food product']	rice cereal food product	rice cereal	TP
['cherry (whole or parts)', 'fruit (canned)']	fruit (canned)	cherry (canned)	TP
['poultry food product (whole or parts)']	poultry food product (whole or parts)	poultry (raw, ground, formed)	TP
['oyster (raw)']	oyster (raw)	belon oyster (raw)	TP
['apple vinegar food product']	apple vinegar food product	cider vinegar	TP
['fruit pulp', 'tropical fruit food product']	tropical fruit food product	tropical fruit (pulp)	TP
['tomato (whole, raw)']	tomato (whole, raw)	heirloom tomato (whole, raw)	TP
['chicken salad food product']	chicken salad food product	chicken and turkey salad	TP
['corn flour food product']	corn flour food product	corn flour (yellow)	TP
['cranberry juice']	cranberry juice	cranberry juice drink	TP
['corn (frozen)']	corn (frozen)	corn (sweet, frozen)	TP
['food (canned)', 'game meat']	game meat	game meat (canned)	TP
['lima bean substance']	lima bean substance	lima bean (frozen)	TP
['cotton seed food product', 'genetically modified food']	genetically modified food	cottonseed (whole, dried, genetically modified)	TP
['wafer']	wafer	maritza wafer	TP
['ham salad food product']	ham salad food product	ham salad	TP
['alpha-amino acid', 'branched-chain amino acid']	branched-chain amino acid	valine	TP
['ginseng tea']	ginseng tea	ginseng tea (dry)	TP
['fruit wine', 'plum fruit food product']	fruit wine	plum wine	TP
['filled milk food product']	filled milk food product	filled milk mix (dry)	TP
['spaghetti sauce']	spaghetti sauce	spaghetti sauce mix (italian-style, dry)	TP
['lobster meat (shell off)']	lobster meat (shell off)	lobster meat (cooked)	TP
['grape juice food product']	grape juice food product	grape juice (concentrated)	TP
['grape juice food product']	grape juice food product	grape juice (frozen concentrate)	TP
['papaya nectar beverage']	papaya nectar beverage	papaya nectar	TP
['parmesan cheese']	parmesan cheese	parmesan cheese (block)	TP
['clingstone peach food product', 'peach (canned)']	peach (canned)	peach (clingstone, diced, canned)	TP
['cream cheese']	cream cheese	cream cheese (processed)	TP
['food (frozen)', 'meat salad food product']	meat salad food product	meat salad (frozen)	TP
['peanut butter']	peanut butter	peanut butter (chunky)	TP
['torula yeast (dry)']	torula yeast (dry)	torula yeast (artificially smoke-flavored, dried)	TP
['corn meal']	corn meal	corn meal mix	TP
['mollusc food product']	mollusc food product	mollusc (unprocessed, frozen)	TP
['flying squid']	flying squid	gould's flying squid	TP
['sole food product']	sole food product	roughscale sole (raw)	TP
['fermented beverage', 'honey food product', 'non-fruit wine food product']	fermented beverage	mead wine	TP
['ginger food product', 'plant derived fermented beverage']	plant derived fermented beverage	ginger wine	TP
['corn flour food product']	corn flour food product	corn flour (white)	TP
['bean (whole, dried)', 'dry bean food product', 'moth bean (whole)']	moth bean (whole)	moth bean (whole, dried)	TP
['chocolate cow milk food product']	chocolate cow milk food product	chocolate milk (raw)	TP
['soft drink']	soft drink	soft drink (noncarbonated)	TP
['jack']	jack	green jack	TP
['macaroni food product']	macaroni food product	macaroni product (nonfat milk, enriched)	TP
['tomato (canned)']	tomato (canned)	tomato (pieces, canned)	TP
['lobster (raw)']	lobster (raw)	ornate spiny lobster (raw)	TP
['lime juice']	lime juice	lime juice (reconstituted)	TP
['flaxseed food product', 'seed oil']	seed oil	flaxseed oil	TP
['adzuki bean (whole)', 'bean (whole, raw)']	adzuki bean (whole)	adzuki bean (whole, raw)	TP
['breakfast cereal']	breakfast cereal	breakfast cereal (fortified, ready-to-eat)	TP
['animal lipid food product', 'mammalian milk product']	animal lipid food product	mammalian milk butter	TP
['rice cereal food product']	rice cereal food product	rice krispies cereal	TP
['apricot food product']	apricot food product	apricot spread (food product)	TP
['food supplement food product']	food supplement food product	dietary food supplement, tablet form	TP
['minke whale']	minke whale	antarctic minke whale	TP
['bean (whole)', 'castor bean food product']	bean (whole)	castor bean (whole)	TP
['cod fillet']	cod fillet	cod fillet (smoked)	TP
['bean pod']	bean pod	pole bean pod	TP
['orange juice (liquid)']	orange juice (liquid)	orange juice (unsweetened)	TP
['seed oil', 'walnut food product']	walnut food product	walnut oil	TP
['spice mixture', 'spice or herb product flavoring or seasoning']	spice mixture	curry (instant)	TP
['green bell pepper food product']	green bell pepper food product	sweet green pepper (canned)	TP
['pork and beans']	pork and beans	pork and beans with tomato sauce (canned)	TP
['fruit juice (liquid)']	fruit juice (liquid)	fruit juice (powdered)	TP
['food additive', 'type A lantibiotic']	type A lantibiotic	nisin	TP
['bratwurst', 'sausage (cooked)']	sausage (cooked)	cooked bratwurst	TP
['beverage (fruit juice based)', 'citrus fruit juice']	beverage (fruit juice based)	citrus beverage	TP
['peanut (whole, roasted)']	peanut (whole, roasted)	peanut (whole, oil-roasted)	TP
['fermented milk food product']	fermented milk food product	milk product (fermented)	TP
['banana (whole)']	banana (whole)	banana (whole, raw)	TP
['roast beef']	roast beef	roast beef (frozen)	TP
['grape juice food product']	grape juice food product	grape juice	TP
['sand lance']	sand lance	pacific sand lance	TP
['food supplement food product']	food supplement food product	food supplement tablet	TP
['fungi (edible)']	fungi (edible)	fungi (edible, dried)	TP
['moreton bay chestnut (vegetable) food product']	moreton bay chestnut (vegetable) food product	moreton bay chestnut black bean (raw)	TP
['hen egg white food product']	hen egg white food product	hen egg white (raw, stabilized)	TP
['fruit (whole, raw)', 'kiwi food product']	kiwi food product	kiwifruit (whole, raw)	TP
['alpha-amino acid', 'aromatic amino acid', 'polar amino acid']	aromatic amino acid	tyrosine	TP
['potato chip']	potato chip	potato chip (cheese-flavored)	TP
['tomato sauce']	tomato sauce	tomato sauce italian-style canned	TP
['tea (dry, instant)']	tea (dry, instant)	tea (with maltodextrin, instant)	TP
['cranberry juice']	cranberry juice	cranberry juice concentrate	TP
['pineapple food product']	pineapple food product	pineapple (canned)	TP
['food product for animal', 'vegetable food product']	vegetable food product	fodder (animal feed)	TP
['citrus peel']	citrus peel	citrus peel glace	TP
['bean (whole, dried)', 'pulse food product', 'velvet bean (whole)']	velvet bean (whole)	velvet bean (whole, dried)	TP
['chicken breast', 'meat (cooked)']	chicken breast	chicken breast (cooked)	TP
['prune juice']	prune juice	prune juice (unsweetened)	TP
['hen egg white food product']	hen egg white food product	hen egg white (browned)	TP
['ginger root']	ginger root	ginger root (whole, dried)	TP
['crab (raw)']	crab (raw)	red king crab (raw)	TP
['pork food product', 'swine snack food']	swine snack food	pork rind (fried)	TP
['cream soup', 'food mix product']	cream soup	cream of potato-flavor soup mix	TP
['tomato (whole, raw)']	tomato (whole, raw)	miniature tomato (whole, raw)	TP
['hen egg yolk food product']	hen egg yolk food product	hen egg yolk (preserved, salted)	TP
['bakery product (not further specified)']	bakery product (not further specified)	bakery product (mix, used in a similar way to bread)	TP
['pineapple juice (liquid)']	pineapple juice (liquid)	pineapple juice blended with other fruit juices	TP
['anchovy fillet']	anchovy fillet	anchovy fillet in oil	TP
['prune juice']	prune juice	prune juice (made from dried prunes)	TP
['food (dehydrated)', 'pork meat food product']	food (dehydrated)	pork (dehydrated)	TP
['chewing gum food product']	chewing gum food product	chewing gum with added sugar	TP
['meat (raw)']	meat (raw)	meat (sliced, raw)	TP
['lemon juice']	lemon juice	lemon juice concentrate	TP
['cow milk snack', 'dip for food']	dip for food	french onion-flavored dip	TP
['bovine milk beverage']	bovine milk beverage	buffalo milk beverage	TP
['corn (canned)']	corn (canned)	corn (cream-style, canned)	TP
['milk or milk based food product']	milk or milk based food product	milk-derivative-based preparations (desserts and similar products) with no added sugar	TP
['mineral water based soft drink']	mineral water based soft drink	mineral water (carbonated)	TP
['carp']	carp	black carp	TP
['seed oil', 'sesame food product']	sesame food product	sesame oil	TP
['rye cracker food product']	rye cracker food product	saltine cracker (rye, thin)	TP
['jam']	jam	jam (low sugar)	TP
['mussel']	mussel	blue mussel	TP
['poultry-based soup']	poultry-based soup	chicken vegetable soup	TP
['goat dairy food product']	goat dairy food product	goat milk (pasteurized)	TP
['cellulose derivative']	cellulose derivative	carboxymethyl cellulose	TP
['deer meat food product', 'meat (raw)']	deer meat food product	deer meat (raw)	TP
['sockeye salmon food product']	sockeye salmon food product	sockeye salmon (raw)	TP
['fish roe product']	fish roe product	fish roe (salt treated)	TP
['grouper food product']	grouper food product	grouper (raw)	TP
['corn (canned)']	corn (canned)	corn (sweet, golden, whole kernel, canned)	TP
['food (dehydrated)', 'soup food product']	soup food product	soup (dehydrated)	TP
['cockle food product']	cockle food product	cockle (common, raw)	TP
['food additive', 'magnesium porphyrin']	magnesium porphyrin	chlorophyll	TP
['cow milk pie food product']	cow milk pie food product	chocolate cream pie	TP
['kefir food product']	kefir food product	kefir	TP
['alpha-amino acid', 'diamino acid', 'polar amino acid']	diamino acid	lysine	TP
['food (raw)', 'liver (whole, raw)', 'pork meat food product']	liver (whole, raw)	pork liver (whole, raw)	TP
['tea (dry)']	tea (dry)	shui sen tea (dry)	TP
['grits']	grits	white corn grits	TP
['shrimp (cooked)', 'shrimp (frozen)']	shrimp (frozen)	shrimp (cooked, frozen)	TP
['1,2-benzisothiazole', 'N-sulfonylcarboxamide', 'food additive', 'sweetener (nonnutritive)']	sweetener (nonnutritive)	saccharin	TP
['roast beef']	roast beef	roast beef (cooked, chilled)	TP
['cockle']	cockle	common cockle	TP
['2-amino-3-hydroxybutanoic acid', 'polar amino acid']	2-amino-3-hydroxybutanoic acid	threonine	TP
['oyster (raw)']	oyster (raw)	eastern oyster (raw)	TP
['chicken giblet', 'meat (raw)']	chicken giblet	chicken giblet (raw)	TP
['tomato juice food product']	tomato juice food product	tomato juice	TP
['beverage syrup concentrate']	beverage syrup concentrate	guava beverage syrup	TP
['sponge crab family']	sponge crab family	shaggy sponge crab	TP
['cabbage (whole, raw)']	cabbage (whole, raw)	savoy cabbage (whole, raw)	TP
['food rind or crust']	food rind or crust	cheese rind (moldy)	TP
['clam (raw)']	clam (raw)	clam (littleneck, raw)	TP
['illipe refined food product', 'plant lipid food product']	illipe refined food product	illipe butter	TP
['goat powdered milk food product']	goat powdered milk food product	goat milk (powdered, canned)	TP
['coconut (whole or parts)']	coconut (whole or parts)	coconut piece (raw)	TP
['cold-pack cheese food product']	cold-pack cheese food product	cold-pack cheese food with wine	TP
['albacore and tuna']	albacore and tuna	longtail tuna	TP
['shark food product']	shark food product	shark (raw)	TP
['cream soup']	cream soup	cream of cauliflower soup	TP
['fruit (raw)', 'fruit (whole)', 'longan fruit food product']	fruit (whole)	longan (whole, raw)	TP
['deep sea lobster']	deep sea lobster	bight lobster	TP
['infant food product']	infant food product	infant food (pureed)	TP
['fish (raw)', 'limpet food product']	limpet food product	keyhole limpet (raw)	TP
['pizza with meat topping']	pizza with meat topping	pizza (beef)	TP
['carrot juice food product']	carrot juice food product	carrot juice (canned)	TP
['breakfast cereal']	breakfast cereal	breakfast-cereal (no added sugar)	TP
['pineapple juice food product']	pineapple juice food product	pineapple juice (concentrated, with preservatives)	TP
['fruit preserves']	fruit preserves	preserves of red fruits	TP
['tomato (canned)']	tomato (canned)	tomato (whole, unpeeled, uncored, canned)	TP
['turtle egg food product']	turtle egg food product	turtle egg (raw)	TP
['swine sandwich']	swine sandwich	ham sandwich	TP
['herring fillet']	herring fillet	herring fillet in tomato sauce	TP
['food (dried, powdered)', 'nutritional preparation']	nutritional preparation	nutritional powder	TP
['food additive', 'sodium phosphate']	sodium phosphate	sodium dihydrogenphosphate	TP
['pancake or waffle food product']	pancake or waffle food product	waffle	TP
['fungi (edible)']	fungi (edible)	fungi (edible, frozen)	TP
['onion plant']	onion plant	chinese onion plant	TP
['atlantic herring food product']	atlantic herring food product	atlantic herring (raw)	TP
['game animal food product', 'meat food product']	game animal food product	venison	TP
['cream (sterilized)']	cream (sterilized)	cream (sterilized, soft)	TP
['tomato soup food product']	tomato soup food product	tomato soup	TP
['clam (raw)']	clam (raw)	clam (soft shell, shucked, raw)	TP
['tea (dry)']	tea (dry)	oolong tea (dry)	TP
['blood food product']	blood food product	blood food product (fresh, livestock)	TP
['salad greens (raw)', 'spinach food product']	spinach food product	spinach (whole, raw)	TP
['hungarian wax pepper pickle food product']	hungarian wax pepper pickle food product	paprika pepper (mild-flavored, pickled)	TP
['macaroni and cheese']	macaroni and cheese	macaroni and cheese with ham	TP
['white vegetable (whole or parts)']	white vegetable (whole or parts)	vegetable (white, frozen)	TP
['panulirid spiny lobster']	panulirid spiny lobster	caribbean spiny lobster	TP
['jam']	jam	jam (reduced sugar)	TP
['flour']	flour	flour (defatted)	TP
['tea (dry)']	tea (dry)	catnip tea (dry)	TP
['reconstituted orange juice (from concentrate)']	reconstituted orange juice (from concentrate)	reconstituted orange juice (from concentrate, single-strength)	TP
['cheddar cheese']	cheddar cheese	cheddar cheese (mild)	TP
['chicken breast', 'meat (raw)']	chicken breast	chicken breast (raw)	TP
['carrot food product', 'vegetable soup food product']	carrot food product	carrot soup (dish)	TP
['hen egg yolk food product']	hen egg yolk food product	hen egg yolk (cooked)	TP
['potato salad food product']	potato salad food product	potato salad (with egg)	TP
['fish paste product']	fish paste product	fish paste (salted)	TP
['potato (whole, frozen)']	potato (whole, frozen)	potato (deep-frozen)	TP
['pasteurized process cheese food product']	pasteurized process cheese food product	pasteurized process colby cheese	TP
['fruit cocktail', 'peach food product']	fruit cocktail	fruit cocktail (artificially sweetened, canned)	TP
['oyster (raw)']	oyster (raw)	korean oyster (raw)	TP
['florida stone crab food product']	florida stone crab food product	stone crab (raw)	TP
['food additive', 'monocarboxylic acid amide']	monocarboxylic acid amide	urea	TP
['pasteurized blended cheese food product']	pasteurized blended cheese food product	cheese blended pasteurized	TP
['lung (whole, raw)']	lung (whole, raw)	cow lung (whole, raw)	TP
['macaroni food product']	macaroni food product	macaroni product (vegetable)	TP
['plant seed food product', 'poultry feed']	poultry feed	duckling mash	TP
['clam (raw)']	clam (raw)	clam (soft shell, raw)	TP
['carp']	carp	bighead carp	TP
['peanut (whole, roasted)']	peanut (whole, roasted)	peanut (whole, roasted, partially defatted)	TP
['food supplement food product']	food supplement food product	dietary food supplement, liquid	TP
['pea (whole)']	pea (whole)	green pea (whole)	TP
['wheat flour food product']	wheat flour food product	whole wheat flour	TP
['fruit juice (liquid)']	fruit juice (liquid)	fruit juice (dehydrated)	TP
['wheat flour food product']	wheat flour food product	wheat flour dough	TP
['bakery food product', 'pizza food product']	pizza food product	pizza crust	TP
['watermelon food product']	watermelon food product	watermelon juice cocktail (food product)	TP
['seed oil']	seed oil	ucuhuba seed oil	TP
['food mix product', 'nutritional preparation']	food mix product	nutritional drink mix, lowfat, freeze-dried	TP
['breakfast cereal']	breakfast cereal	breakfast cereal (fruit-flavored)	TP
['breakfast cereal']	breakfast cereal	breakfast cereal (presweetened, fruit-flavored)	TP
['lima bean (whole)', 'white bean food product']	lima bean (whole)	baby lima bean (whole)	TP
['tea (dry)']	tea (dry)	japanese green tea (dry)	TP
['noodle product (egg)']	noodle product (egg)	noodle product (egg, vegetable, enriched)	TP
['clam (raw)']	clam (raw)	clam (asiatic, raw)	TP
['hen egg product (frozen)', 'prepared hen egg product']	hen egg product (frozen)	hen egg (whole, fried, frozen)	TP
['disaccharide', 'food additive']	disaccharide	lactitol	TP
['hen egg yolk food product']	hen egg yolk food product	hen egg yolk mix (dried)	TP
['shrimp (breaded)']	shrimp (breaded)	shrimp (raw, breaded)	TP
['diluted grape beverage', 'fruit juice food product']	diluted grape beverage	grape punch	TP
['cold-pack cheese food product']	cold-pack cheese food product	cold-pack cheese	TP
['oat food product']	oat food product	oat must	TP
['oat food product']	oat food product	oats	TP
['poultry product']	poultry product	poultry product (raw, packaged)	TP
['tea (dry)']	tea (dry)	tit koon yum tea (dry)	TP
['beta-D-glucan', 'food additive']	beta-D-glucan	methyl cellulose	TP
['beverage syrup concentrate']	beverage syrup concentrate	grape beverage syrup	TP
['alpha-amino acid', 'guanidines', 'polar amino acid']	guanidines	arginine	TP
['hen egg white food product']	hen egg white food product	hen egg white (solid)	TP
['pepper vegetable food product']	pepper vegetable food product	sweet pepper (sliced, canned)	TP
['fruit salad food product']	fruit salad food product	fruit salad (canned)	TP
['clam (raw)']	clam (raw)	clam (whole, raw)	TP
['sweet potato vegetable food product']	sweet potato vegetable food product	sweet potato (canned, dehydrated)	TP
['cream (pasteurized)']	cream (pasteurized)	cream (reactivated)	TP
['grain product']	grain product	grain product (cooked)	TP
['fish (raw)', 'rockfish food product']	rockfish food product	widow rockfish (raw)	TP
['fish (raw)', 'mullet fish food product']	mullet fish food product	fantail mullet (raw)	TP
['mushroom food product']	mushroom food product	shiitake mushroom extract (food product)	TP
['carotenoic acid', 'food additive']	carotenoic acid	bixin	TP
['lime juice']	lime juice	lime juice (sweetened, diluted)	TP
['scorpionfish family', 'yellowtail fish']	yellowtail fish	yellowtail rockfish	TP
['salad dressing']	salad dressing	salad dressing (unstandardized)	TP
['oyster (raw)']	oyster (raw)	red oyster (raw)	TP
['sugar palm sweetener food product']	sugar palm sweetener food product	palm sugar syrup	TP
['meat (raw)']	meat (raw)	red meat (raw)	TP
['prune juice']	prune juice	prune juice (fresh)	TP
['tuna (raw)', 'yellowfin tuna food product']	tuna (raw)	yellowfin tuna (raw)	TP
['fruit juice (liquid)']	fruit juice (liquid)	fruit juice (canned)	TP
['beverage syrup concentrate']	beverage syrup concentrate	blueberry beverage syrup	TP
['abalone']	abalone	red abalone	TP
['clam (frozen)']	clam (frozen)	clam (hard shell, frozen)	TP
['fish (raw)', 'limpet food product']	limpet food product	limpet (raw)	TP
['stone pine product flavoring']	stone pine product flavoring	pine nut extract	TP
['milk based gravy or sauce food product']	milk based gravy or sauce food product	butter sauce	TP
['shrimp (frozen)']	shrimp (frozen)	shrimp (headless, in shell, frozen)	TP
['cauliflower (pickled) food product', 'food (canned)']	cauliflower (pickled) food product	cauliflower (pickled, canned)	TP
['peanut (whole, raw)']	peanut (whole, raw)	virginia peanut (whole, raw)	TP
['food additive', 'vitamin C']	vitamin C	calcium ascorbate	TP
['apple juice']	apple juice	apple juice (canned)	TP
['poultry meat']	poultry meat	poultry meat (preserved)	TP
['tea (dry)']	tea (dry)	souchong-type tea (dry)	TP
['cheddar cheese']	cheddar cheese	cheddar cheese (salt-free)	TP
['food additive', 'inosine phosphate', "purine ribonucleoside 5'-monophosphate"]	purine ribonucleoside 5'-monophosphate	IMP	TP
['fruit pulp']	fruit pulp	fruit pulp (frozen)	TP
['lowfat cow milk']	lowfat cow milk	lowfat cow milk (calcium added)	TP
['edible seed food product', 'sunflower food product']	edible seed food product	sunflower seed (whole kernel, shell off)	TP
['poultry-based soup']	poultry-based soup	chicken-flavored soup	TP
['cooking oil']	cooking oil	cooking oil (polyunsaturated)	TP
['fruit pie food product']	fruit pie food product	fruit pie	TP
['corn meal']	corn meal	white corn meal (bolted)	TP
['L-alpha-D-Hepp-(1->7)-L-alpha-D-Hepp-(1->3)-L-alpha-D-Hepp-(1->5)-alpha-Kdo', 'food additive']	L-alpha-D-Hepp-(1->7)-L-alpha-D-Hepp-(1->3)-L-alpha-D-Hepp-(1->5)-alpha-Kdo	Potassium gluconate	TP
['abalone']	abalone	white abalone	TP
['soup mix product']	soup mix product	soup mix, with dehydrated beef	TP
['malabar snapper food product']	malabar snapper food product	malabar red snapper (raw)	TP
['pike food product']	pike food product	pike (raw)	TP
['tea (dry)']	tea (dry)	rooibos tea (dry)	TP
['carp food product']	carp food product	carp raw	TP
['noodle product (egg)']	noodle product (egg)	noodle product (egg, enriched)	TP
['herring fillet']	herring fillet	herring fillet (pickled)	TP
['grouper']	grouper	dogtooth grouper	TP
['pasteurized process cheese spread food product']	pasteurized process cheese spread food product	pasteurized process cheese spread with chive and spice	TP
['orange juice concentrate']	orange juice concentrate	orange juice concentrate (frozen, unsweetened)	TP
['rockfish food product']	rockfish food product	vermillion rockfish (raw)	TP
['crab (raw)']	crab (raw)	dungeness crab (raw)	TP
['onion plant']	onion plant	oblique onion plant	TP
['breakfast cereal']	breakfast cereal	breakfast cereal (whole grain)	TP
['microbial food product', 'refined or partially-refined food product']	microbial food product	microbial refined food product	TP
['flour']	flour	flour (white)	TP
['mammalian milk product']	mammalian milk product	mammalian milk (ultrapasteurized)	TP
['bean (whole, dried)', 'navy bean (whole)']	navy bean (whole)	navy bean (whole, dried)	TP
['mammalian milk cream (18%+)']	mammalian milk cream (18%+)	mammalian light whipping cream (30%-36%)	TP
['cheddar cheese']	cheddar cheese	cheddar cheese (for manufacturing)	TP
['belgian carrot food product']	belgian carrot food product	belgian carrot (raw, whole)	TP
['food (barbequed)', 'pork meat food product']	food (barbequed)	pork (barbequed)	TP
['hemp food product', 'oil']	hemp food product	hemp oil	TP
['apple wine food product']	apple wine food product	apple wine (sparkling)	TP
['rainbow trout food product']	rainbow trout food product	rainbow trout (raw)	TP
['peanut butter']	peanut butter	peanut butter (processed)	TP
['chicken meat food product', 'food (frozen)']	chicken meat food product	chicken (frozen)	TP
['candy food product', 'caramel candy food product']	caramel candy food product	caramel candy (food product)	TP
['onion soup food product']	onion soup food product	onion soup	TP
['poultry product']	poultry product	poultry meat product (low sodium)	TP
['ham food product']	ham food product	ham (cooked)	TP
['vegetable soup food product']	vegetable soup food product	vegetable soup	TP
['vegetable soup food product']	vegetable soup food product	vegetable soup (thick)	TP
['breakfast cereal']	breakfast cereal	breakfast cereal (puffed)	TP
['rice food product']	rice food product	glutinous rice food product	TP
['chamomile tea']	chamomile tea	chamomile tea (dry)	TP
['cheddar cheese']	cheddar cheese	cheddar cheese (sharp)	TP
['cream soup']	cream soup	cream of mushroom soup	TP
['abalone']	abalone	black abalone	TP
['root vegetable product']	root vegetable product	root vegetable (cooked)	TP
['shea fruit food product']	shea fruit food product	shea nut (whole, raw)	TP
['fusilier']	fusilier	striated fusilier	TP
['tea (dry)']	tea (dry)	gethsemane tea (dry)	TP
['cream product analog']	cream product analog	cream-like product	TP
['food dressing product', 'sandwich spread']	sandwich spread	sandwich spread with no added sugar, fat-based	TP
['orange drink']	orange drink	orange drink (artificially colored)	TP
['snapper food product']	snapper food product	yellowstreaked snapper (raw)	TP
['snapper food product']	snapper food product	snapper (raw)	TP
['infant cereal']	infant cereal	infant cereal with fruit	TP
['animal feed (processed)', 'flaxseed food product']	animal feed (processed)	flaxseed meal	TP
['milk or milk based food product']	milk or milk based food product	dessert product (milk based, no added sugar)	TP
['sugar beet sweetener food product']	sugar beet sweetener food product	beet sugar liquor	TP
['olive (stuffed)']	olive (stuffed)	olive (stuffed with anchovy, in brine)	TP
['hen egg liquid']	hen egg liquid	hen egg liquid (partially heat treated)	TP
['soft candy food product']	soft candy food product	soft candy	TP
['sturgeon']	sturgeon	green sturgeon	TP
['dipeptide', 'food additive']	dipeptide	neotame	TP
['oyster (raw)']	oyster (raw)	mexican oyster (raw)	TP
['ground beef food product', 'meat (raw)']	meat (raw)	ground beef (raw)	TP
['crab (deviled)']	crab (deviled)	crab (deviled, packed in crab shell)	TP
['clam (breaded)']	clam (breaded)	clam strip (breaded, fried)	TP
['tea (dry)']	tea (dry)	hibiscus tea (dry)	TP
['citrus marmalade']	citrus marmalade	orange and lemon marmalade	TP
['gelatin dessert food product']	gelatin dessert food product	lime-flavored gelatin dessert	TP
['clam (canned)']	clam (canned)	clam (butter, minced, canned)	TP
['flying squid']	flying squid	angolan flying squid	TP
['tomato (canned)']	tomato (canned)	tomato (canned with tomato juice)	TP
['ice cow milk food product']	ice cow milk food product	ice milk mix	TP
['margarine food product']	margarine food product	margarine (soft)	TP
['pudding mix']	pudding mix	pudding mix (powdered)	TP
['sardine food product']	sardine food product	sardine (raw)	TP
['cheddar cheese']	cheddar cheese	cheddar cheese (low sodium)	TP
['herring fillet']	herring fillet	herring fillet (smoked, and vegetables)	TP
['sole food product']	sole food product	pacific sole (raw)	TP
['breakfast cereal']	breakfast cereal	breakfast cereal (fortified, hot)	TP
['cream soup']	cream soup	cream of broccoli soup	TP
['macaroni food product']	macaroni food product	macaroni product (wheat and soy)	TP
['panulirid spiny lobster']	panulirid spiny lobster	royal spiny lobster	TP
['condiment sauce']	condiment sauce	cocktail sauce	TP
['fruit spread']	fruit spread	fruit spread (frozen)	TP
['deep sea lobster']	deep sea lobster	andaman lobster	TP
['mushroom soup food product']	mushroom soup food product	mushroom soup (liquid)	TP
['soup mix product']	soup mix product	beef-flavored soup mix	TP
['meat product (cured)']	meat product (cured)	meat product (cured, low sodium)	TP
['zucchini food product']	zucchini food product	zucchini squash (whole)	TP
['onion plant']	onion plant	canadian onion plant	TP
['animal (gutted)', 'fish (frozen)']	animal (gutted)	fish (gutted, deep-frozen)	TP
['ammonium salt', 'food additive']	ammonium salt	ammonium chloride	TP
['cookie']	cookie	shortbread cookie	TP
['oyster (frozen)']	oyster (frozen)	oyster (korean, frozen)	TP
['anchovy']	anchovy	stet anchovy	TP
['grapefruit (whole, raw)']	grapefruit (whole, raw)	red grapefruit	TP
['flounder food product']	flounder food product	starry flounder (raw)	TP
['food additive', 'vitamin C']	vitamin C	sodium ascorbate	TP
['pork chop food product']	pork chop food product	pork chop (cooked)	TP
['imitation fruit juice']	imitation fruit juice	imitation orange juice from frozen concentrate	TP
['fish ball']	fish ball	fish ball with lobster sauce (canned)	TP
['mandarin orange juice']	mandarin orange juice	tangerine juice (frozen concentrate)	TP
['wheat cereal food product']	wheat cereal food product	wheat cereal	TP
['gelatin product']	gelatin product	gelatin (solid)	TP
['fish (raw)', 'rockfish food product']	rockfish food product	yelloweye rockfish (raw)	TP
['mud dab', 'yellowtail fish']	yellowtail fish	yellowtail flounder	TP
['shellfish (frozen)']	shellfish (frozen)	shellfish (cooked, frozen)	TP
['abalone']	abalone	pinto abalone	TP
['butane-1,2,3,4-tetrol', 'food additive']	butane-1,2,3,4-tetrol	erythritol	TP
['mixed vegetables']	mixed vegetables	mixed vegetables (frozen)	TP
['abalone']	abalone	green abalone	TP
['tomato sauce']	tomato sauce	tomato solids in tomato sauce (salt-free)	TP
['macaroni pasta']	macaroni pasta	macaroni (milk)	TP
['clam (raw)']	clam (raw)	clam (quahog, raw)	TP
['crab (raw)']	crab (raw)	bear crab (raw)	TP
['apricot food product']	apricot food product	apricot chutney (food product)	TP
['tomato sauce']	tomato sauce	tomato sauce (with dehydrated chopped onions)	TP
['shrimp (breaded)']	shrimp (breaded)	shrimp (breaded, frozen)	TP
['eel food product']	eel food product	eel (raw)	TP
['eel food product']	eel food product	congor eel (raw)	TP
['macaroni pasta']	macaroni pasta	tubeti macaroni	TP
['chewing gum food product']	chewing gum food product	chewing gum (nutritively sweetened)	TP
['cooking oil']	cooking oil	cooking oil (blended)	TP
['root vegetable product']	root vegetable product	root vegetable (canned)	TP
['potato flakes']	potato flakes	potato flakes (mashed potato, instant)	TP
['cola nut food product']	cola nut food product	kola nut (whole, raw)	TP
['pork cured meat food product']	pork cured meat food product	pork ham (uncooked, cured)	TP
['food (raw)', 'turkey breast']	turkey breast	turkey breast (raw)	TP
['gizzard shad']	gizzard shad	bloch's gizzard shad	TP
['cow butterfat food product']	cow butterfat food product	anhydrous milk fat	TP
['grain based vinegar food product']	grain based vinegar food product	distilled vinegar (apple-flavored)	TP
['hake']	hake	benguela hake	TP
['fruit juice (liquid)']	fruit juice (liquid)	fruit juice (sparkling)	TP
['fish paste product']	fish paste product	fish paste (smoked)	TP
['cape spiny lobster food product', 'lobster (raw)']	cape spiny lobster food product	cape spiny lobster (raw)	TP
['flounder food product']	flounder food product	summer flounder (raw)	TP
['almond nut food product']	almond nut food product	almond (whole, raw)	TP
['abalone food product']	abalone food product	chilean abalone (raw)	TP
['fish fillet']	fish fillet	fish fillet (smoked)	TP
['jelly condiment']	jelly condiment	imitation mint-flavored jelly	TP
['ginseng tea']	ginseng tea	ginseng tea with ginseng root (steeped)	TP
['common oat cereal food product', 'infant cereal']	infant cereal	oatmeal cereal for infants (dry)	TP
['tea (dry)']	tea (dry)	chrysanthemum tea (dry)	TP
['red bell pepper food product']	red bell pepper food product	sweet red bell pepper (peeled, canned)	TP
['noodle']	noodle	noodle (dried)	TP
['grapefruit juice']	grapefruit juice	grapefruit juice (reconstituted, canned)	TP
['hake']	hake	southern hake	TP
['goatfish']	goatfish	doublebar goatfish	TP
['shrimp (raw)']	shrimp (raw)	freshwater shrimp (raw)	TP
['tomato juice food product']	tomato juice food product	tomato juice (vitamin c added, canned)	TP
['chicken (whole)']	chicken (whole)	chicken (whole, barbequed, frozen)	TP
['turbot food product']	turbot food product	turbot (raw)	TP
['mushroom soup food product']	mushroom soup food product	mushroom soup (canned)	TP
['tomato (dried)']	tomato (dried)	tomato (dried in sunflower oil)	TP
['coffee bean (roasted)']	coffee bean (roasted)	espresso coffee bean (roasted, medium ground)	TP
['gelatin dessert food product']	gelatin dessert food product	gelatin dessert (artificially flavored)	TP
['potato product']	potato product	potato product (deep-frozen)	TP
['chewing gum food product']	chewing gum food product	chewing gum with caffeine added	TP
['chocolate candy food product']	chocolate candy food product	chocolate candy (liquor-filled)	TP
['food concentrate product']	food concentrate product	beverage concentrate	TP
['fish (raw)']	fish (raw)	fish (freshwater, raw)	TP
['pearl millet food product']	pearl millet food product	pearl millet (cooked)	TP
['food additive', 'heteroglycan']	heteroglycan	alginic acid	TP
['red wine']	red wine	Tempranillo wine	TP
['fruit jelly']	fruit jelly	fruit jelly made with sulfite fruit	TP
['crab (raw)', 'oriental blue crab food product']	crab (raw)	oriental blue crab (raw)	TP
['coffee bean (roasted)']	coffee bean (roasted)	coffee bean (roasted, finely ground)	TP
['sausage (raw)', 'sausage (smoked)']	sausage (raw)	sausage (raw, smoked)	TP
['dessert food']	dessert food	dessert (jelly based, dry mix)	TP
['blue runner food product']	blue runner food product	blue runner (raw)	TP
['macaroni pasta']	macaroni pasta	manicotti macaroni	TP
['gull']	gull	black-headed gull	TP
['cream (sterilized)']	cream (sterilized)	cream (sterilized, acidified)	TP
['frozen dairy dessert']	frozen dairy dessert	frozen dairy dessert (milk-based)	TP
['strawberry food product']	strawberry food product	strawberry (whole, frozen)	TP
['sardine food product']	sardine food product	sardine in oil	TP
['food additive', 'organonitrogen heterocyclic compound']	organonitrogen heterocyclic compound	acesulfame	TP
['gelatin dessert food product']	gelatin dessert food product	gelatin dessert mix sugar-based	TP
['menhaden']	menhaden	atlantic menhaden	TP
['spaghetti macaroni']	spaghetti macaroni	spaghetti macaroni (enriched)	TP
['oyster (raw)']	oyster (raw)	select oyster (raw)	TP
['orange juice concentrate']	orange juice concentrate	orange juice concentrate (for manufacturing)	TP
['shrimp (frozen)']	shrimp (frozen)	freshwater shrimp (frozen)	TP
['passion food product']	passion food product	passion fruit pulp (frozen)	TP
['chocolate cow milk food product']	chocolate cow milk food product	chocolate milk (instant)	TP
['gelatin dessert food product']	gelatin dessert food product	gelatin dessert mix (dry)	TP
['hen egg white food product']	hen egg white food product	hen egg white hydrolysate	TP
['imitation fruit preserve or jam food product']	imitation fruit preserve or jam food product	imitation orange marmalade	TP
['red kidney bean soup food product']	red kidney bean soup food product	minestrone soup	TP
['molasses']	molasses	molasses (blackstrap)	TP
['strawberry preserve or jam']	strawberry preserve or jam	strawberry jam (canned)	TP
['chocolate candy food product']	chocolate candy food product	chocolate candy (liquid-filled)	TP
['plant fruit food product', 'sandwich spread']	sandwich spread	sandwich spread (no added sugar, dried-fruit-based)	TP
['frozen dessert product']	frozen dessert product	frozen dessert (low sugar)	TP
['mixed fruit beverage']	mixed fruit beverage	apple and cherry juice (food product)	TP
['apricot preserve or jam food product']	apricot preserve or jam food product	apricot jam	TP
['african elephant']	african elephant	african savannah elephant	TP
['asparagus vegetable food product', 'cream soup', 'plant soup food product']	cream soup	cream of asparagus soup	TP
['apricot (whole or parts)', 'fruit (whole, raw)']	apricot (whole or parts)	apricot (whole, raw)	TP
['citrus fruit juice']	citrus fruit juice	citrus juice (concentrated, canned)	TP
['shrimp (raw)']	shrimp (raw)	rock shrimp (raw)	TP
['chicken thigh']	chicken thigh	chicken thigh (skinless)	TP
['dietetic food product', 'ice cream food product']	ice cream food product	dietetic ice cream	TP
['mussel']	mussel	green mussel	TP
['apple beverage']	apple beverage	apple drink (artificially flavored, frozen concentrate)	TP
['cola carbonated beverage']	cola carbonated beverage	cola carbonated beverage (decaffeinated, vitamin-fortified)	TP
['doughnut food product']	doughnut food product	doughnut mix	TP
['abalone']	abalone	pink abalone	TP
['ice cream product analog']	ice cream product analog	imitation ice cream	TP
['fish (raw)', 'rockfish food product']	rockfish food product	yellowtail rockfish (raw)	TP
['pasteurized process cheese food product']	pasteurized process cheese food product	pasteurized process cheese (alcohol added)	TP
['chocolate candy food product']	chocolate candy food product	chocolate candy (herb-filled)	TP
['alcoholic beverage']	alcoholic beverage	alcoholic beverage (powdered)	TP
['chocolate candy food product']	chocolate candy food product	chocolate candy (sherry-filled)	TP
['cow milk butter food product']	cow milk butter food product	butter	TP
['jasid spiny lobster']	jasid spiny lobster	red rock lobster	TP
['orange (whole, raw)']	orange (whole, raw)	navel orange (whole, raw)	TP
['hen egg liquid']	hen egg liquid	hen egg liquid (cholesterol-reduced)	TP
['strawberry food product']	strawberry food product	strawberry (unsweetened, frozen)	TP
['ice cream (flavoured)']	ice cream (flavoured)	ice cream (vanilla-flavored)	TP
['candy food product']	candy food product	candy (filled, fruit-flavored)	TP
['flounder food product']	flounder food product	japanese flounder (raw)	TP
['fruit pie filling', 'pineapple food product']	fruit pie filling	pineapple pie filling	TP
['haddock food product']	haddock food product	haddock (raw)	TP
['deep sea lobster']	deep sea lobster	armoured lobster	TP
['king crab family']	king crab family	southern king crab	TP
['sardine food product']	sardine food product	sardine fillet	TP
['macaroni pasta']	macaroni pasta	spaghettini macaroni	TP
['bass food product']	bass food product	sea bass (raw)	TP
['ice cream food product']	ice cream food product	ice cream bar	TP
['beverage base product']	beverage base product	beverage base (artificially sweetened)	TP
['goatfish']	goatfish	goldsaddle goatfish	TP
['oyster (raw)']	oyster (raw)	cove oyster (raw)	TP
['oyster stew']	oyster stew	oyster stew (condensed)	TP
['frozen dairy dessert']	frozen dairy dessert	frozen dairy dessert mix (instant)	TP
['chicken thigh', 'poultry (raw)']	chicken thigh	chicken thigh (raw)	TP
['potato chip']	potato chip	potato chip (barbecue-flavored)	TP
['ginger preserve or jam food product']	ginger preserve or jam food product	ginger marmalade	TP
['herbal tea', 'tea beverage (liquid)']	herbal tea	herbal tea (liquid)	TP
['candy food product']	candy food product	candy (nut-flavored)	TP
['sweet sauce or topping food product']	sweet sauce or topping food product	topping for dessert	TP
['imitation fruit juice']	imitation fruit juice	imitation cherry-apple juice	TP
['imitation vinegar']	imitation vinegar	imitation vinegar (tablet)	TP
['chocolate cow milk food product']	chocolate cow milk food product	chocolate milk (sterilized, sweetened)	TP
['red wine']	red wine	Sangiovese wine	TP
['tamarind food product']	tamarind food product	tamarind (whole, raw)	TP
['king crab family']	king crab family	blue king crab	TP
['chili pepper']	chili pepper	chili pepper (dried)	TP
['lipid food product']	lipid food product	mixture of rendered animal fat and vegetable fat	TP
['turtle']	turtle	loggerhead turtle	TP
['tea (dry)']	tea (dry)	lemon tea (dry)	TP
['black olive food product']	black olive food product	black olive (pitted)	TP
['infant food (meat)', 'poultry food product (whole or parts)']	infant food (meat)	poultry infant food	TP
['doughnut food product']	doughnut food product	potato doughnut	TP
['peach (canned)']	peach (canned)	peach (freestone, canned)	TP
['tomato (canned)']	tomato (canned)	tomato (comminuted, canned)	TP
['reconstituted orange juice (from concentrate)']	reconstituted orange juice (from concentrate)	reconstituted orange juice (chilled)	TP
['seasoning salt']	seasoning salt	herb salt seasoning	TP
['peanut butter']	peanut butter	peanut butter with jelly	TP
['carp']	carp	silver carp	TP
['tempeh food product']	tempeh food product	tempeh (dehydrated)	TP
['seed oil', 'sunflower food product']	seed oil	sunflower seed oil	TP
['langostino food product', 'solenocerid shrimp family']	langostino food product	argentine red shrimp	TP
['beverage syrup concentrate']	beverage syrup concentrate	beverage syrup (lingonberry-flavored)	TP
['dessert food']	dessert food	dessert prepared from dry mix	TP
['grapefruit (whole, raw)']	grapefruit (whole, raw)	white grapefruit	TP
['prepared hen egg product']	prepared hen egg product	hen egg salad	TP
['corn (frozen)']	corn (frozen)	corn (whole kernel, quick-frozen)	TP
['cockle food product']	cockle food product	cockle (spiny, raw)	TP
['nonalcoholic beverage']	nonalcoholic beverage	beverage (nonalcoholic, noncarbonated)	TP
['infant food product']	infant food product	infant food containing fat	TP
['mammalian milk product']	mammalian milk product	mammalian milk or milk component	TP
['potato (peeled)']	potato (peeled)	potato (peeled, blanched, frozen)	TP
['papaya leaf food product']	papaya leaf food product	papaya leaf (raw)	TP
['dried cow milk food product']	dried cow milk food product	cow milk (low sodium, dried)	TP
['fruit butter food product']	fruit butter food product	fruit butter	TP
['brown rice food product']	brown rice food product	brown rice (enriched)	TP
['soybean (whole)']	soybean (whole)	soybean (whole, dried)	TP
['whitefish (genus Coregonus) food product']	whitefish (genus Coregonus) food product	common whitefish fillet (raw)	TP
['mackerel food product']	mackerel food product	king mackerel (raw)	TP
['hake']	hake	european hake	TP
['mustard greens']	mustard greens	mustard greens (canned)	TP
['prune juice']	prune juice	prune juice (canned)	TP
['fruit jelly']	fruit jelly	fruit jelly (carbonated)	TP
['flour']	flour	flour (unbleached)	TP
['ice cream food product']	ice cream food product	ice cream sandwich	TP
['deep sea lobster']	deep sea lobster	formosa lobster	TP
['king crab family']	king crab family	golden king crab	TP
['grapefruit juice']	grapefruit juice	grapefruit juice (artificially sweetened, frozen concentrate)	TP
['banana (whole)']	banana (whole)	banana (whole, unripe, green)	TP
['white vegetable (whole or parts)']	white vegetable (whole or parts)	vegetable (white, dried)	TP
['sandwich spread']	sandwich spread	sandwich spread (dried-fruit-based, energy reduced)	TP
['freshwater eel family']	freshwater eel family	short-finned eel	TP
['oyster']	oyster	olympia flat oyster	TP
['pompano food product']	pompano food product	indian pompano (raw)	TP
['cottage cheese']	cottage cheese	cottage cheese (pasteurized)	TP
['corn flakes']	corn flakes	corn flakes (with instant bananas)	TP
['almond nut food product', 'oil']	almond nut food product	roasted almond oil	TP
['peanut butter']	peanut butter	peanut butter with coconut	TP
['pigeon pea (whole)']	pigeon pea (whole)	pigeon pea (dried, split)	TP
['frog leg']	frog leg	frog leg (raw)	TP
['peanut (whole, raw)']	peanut (whole, raw)	runner peanut (whole, raw)	TP
['imitation fruit juice']	imitation fruit juice	imitation lemon juice	TP
['tea (dry, instant)']	tea (dry, instant)	russian tea (instant)	TP
['pea (whole, canned)']	pea (whole, canned)	green pea (canned)	TP
['other chemical food source']	other chemical food source	sodium chloride mixt. with potassium chloride	TP
['giant catfishes']	giant catfishes	mekong giant catfish	TP
['shore, marsh and talon crab family']	shore, marsh and talon crab family	mottled shore crab	TP
['fish product (frozen)']	fish product (frozen)	fish portion (in batter, quick-frozen)	TP
['peach butter food product']	peach butter food product	imitation peach butter	TP
['tomato (canned)']	tomato (canned)	tomato (peeled, canned)	TP
['deep sea lobster']	deep sea lobster	japanese lobster	TP
['sardine food product']	sardine food product	sardine (canned)	TP
['lobster (raw)']	lobster (raw)	northern lobster (raw)	TP
['wheat cereal food product']	wheat cereal food product	wheat cereal (cooked)	TP
['doughnut food product']	doughnut food product	cake doughnut	TP
['abalone']	abalone	flat abalone	TP
['ice cream (flavoured)']	ice cream (flavoured)	vanilla ice cream	TP
['potato chip']	potato chip	potato chip (toasted onion-flavored)	TP
['cattle broth or stock food product']	cattle broth or stock food product	beef gravy mix	TP
['ice cream product analog']	ice cream product analog	imitation ice milk (artificially sweetened)	TP
['whale meat food product']	whale meat food product	whale meat (fresh)	TP
['chocolate cow milk food product']	chocolate cow milk food product	chocolate malted milk	TP
['dogfish food product', 'fish (raw)']	dogfish food product	dogfish shark (raw)	TP
['alcoholic beverage']	alcoholic beverage	alcoholic beverage (chinese)	TP
['wheat flour food product']	wheat flour food product	wheat flour (agglomerated)	TP
['chocolate cow milk food product']	chocolate cow milk food product	chocolate milk (low fat)	TP
['orange juice drink']	orange juice drink	orange juice drink beverage base (frozen, artificially colored)	TP
['tuna (raw)']	tuna (raw)	blackfin tuna (raw)	TP
['human milk based food product', 'milk']	milk	human milk (raw)	TP
['orange juice (liquid)']	orange juice (liquid)	orange juice blend	TP
['jam']	jam	jam (frozen)	TP
['veal']	veal	veal cube steak (raw)	TP
['clam (raw)']	clam (raw)	clam (butter, raw)	TP
['vitamin and mineral food supplement food product']	vitamin and mineral food supplement food product	vitamin-mineral preparation containing fat-soluble vitamins and no calcium caseinate	TP
['onion soup food product']	onion soup food product	onion soup mix	TP
['fruitcake']	fruitcake	fruitcake (imitation rum butter-flavored)	TP
['cake mix']	cake mix	cake mix concentrate	TP
['durum wheat product catgeory']	durum wheat product catgeory	durum wheat (ground)	TP
['sole food product']	sole food product	atlantic sole (raw)	TP
['hen egg (preserved)', 'prepared hen egg product']	prepared hen egg product	hen egg (whole, pickled)	TP
['wax bean food product']	wax bean food product	wax bean (canned)	TP
['nut (whole or part)']	nut (whole or part)	nuts (mixed)	TP
['plant fat or oil refined food product', 'wheat refined food product']	wheat refined food product	wheat germ oil	TP
['potato chip']	potato chip	potato chip (cheddar cheese-flavored)	TP
['shrimp (raw)']	shrimp (raw)	shrimp (peeled, deveined, raw)	TP
['low-alcohol wine food product']	low-alcohol wine food product	perry	TP
['imitation fruit juice']	imitation fruit juice	imitation cherry juice	TP
['king crab family']	king crab family	red king crab	TP
['sweet potato vegetable food product']	sweet potato vegetable food product	sweet potato (candied, canned)	TP
['cod']	cod	arctic cod	TP
['crab (raw)']	crab (raw)	rock crab (raw)	TP
['fruit jelly']	fruit jelly	fruit jelly (low sugar)	TP
['chum salmon food product']	chum salmon food product	chum salmon (raw)	TP
['grape fruit food product', 'seed oil']	seed oil	grape seed oil (edible)	TP
['food additive']	food additive	sodium citrates	TP
['food additive']	food additive	sodium citrate	TP
['grape juice food product']	grape juice food product	grape juice (reconstituted)	TP
['lobster tail (raw)']	lobster tail (raw)	new zealand lobster tail (raw)	TP
['gulper shark family']	gulper shark family	leaf-scale gulper shark	TP
['beverage (carbonated)']	beverage (carbonated)	beverage (carbonated, artificially flavored)	TP
['dairy dessert food product']	dairy dessert food product	cream dessert	TP
['reindeer meat food product']	reindeer meat food product	reindeer meat (raw)	TP
['pasta']	pasta	pasta (dried)	TP
['imitation fruit juice']	imitation fruit juice	imitation orange juice (dehydrated)	TP
['tomato juice food product']	tomato juice food product	tomato juice drink	TP
['hake']	hake	chilean hake	TP
['vitamin and mineral food supplement food product']	vitamin and mineral food supplement food product	vitamin-mineral preparation containing calcium caseinate and fat-soluble vitamins	TP
['multi-component honey product', 'plant sweetener']	multi-component honey product	honey blend table syrup	TP
['pasteurized process cheese food product']	pasteurized process cheese food product	pasteurized process swiss cheese	TP
['caramel candy food product']	caramel candy food product	caramel candy with white centers	TP
['whitefish (genus Coregonus) food product']	whitefish (genus Coregonus) food product	common whitefish (raw)	TP
['lobster meat (shell off)']	lobster meat (shell off)	lobster meat (cooked, refrigerated in can)	TP
['breakfast cereal']	breakfast cereal	breakfast cereal (ready-to-eat, containing dried banana)	TP
['anchovy']	anchovy	japanese anchovy	TP
['fruit jelly']	fruit jelly	fruit jelly with pectin	TP
['fruit preserves']	fruit preserves	fruit preserves (sugar-free)	TP
['doughnut food product']	doughnut food product	chocolate doughnut	TP
['nut (whole or part)']	nut (whole or part)	nut (roasted in vegetable oil)	TP
['tofu food product']	tofu food product	bean curd (dried)	TP
['cattle product stew or hash']	cattle product stew or hash	meat ball stew	TP
['cooking oil']	cooking oil	cooking oil (saturated)	TP
['wheat cereal food product']	wheat cereal food product	wheat cereal with apple	TP
['chocolate candy food product']	chocolate candy food product	milk chocolate-flavored candy bar	TP
['food concentrate product']	food concentrate product	beverage concentrate (frozen)	TP
['grape juice food product']	grape juice food product	grape juice (red)	TP
['food supplement food product']	food supplement food product	solid food supplement or dietary integrator	TP
['red wine']	red wine	Merlot wine	TP
['rose food product']	rose food product	rose hip in sugar syrup	TP
['oyster (raw)']	oyster (raw)	oyster (standard, raw)	TP
['beverage base product']	beverage base product	grape beverage base (vitamin-fortified, artificially sweetened,-flavored and colored)	TP
['sardine food product']	sardine food product	sardine in olive oil (canned)	TP
['squid']	squid	little squid	TP
['grape juice food product']	grape juice food product	white grape juice	TP
['pea soup food product']	pea soup food product	green pea with ham soup (condensed, frozen)	TP
['tropical fruit food product']	tropical fruit food product	mammea africana fruit product	TP
['fruit dessert food product']	fruit dessert food product	fruit kisiels dessert concentration	TP
['pudding mix']	pudding mix	chocolate pudding mix	TP
['rough skate', 'skate']	long-nosed skate	little skate	TP
['vegetable juice food product']	vegetable juice food product	vegetable juice (processed)	TP
['oyster (frozen)']	oyster (frozen)	oyster (raw, frozen)	TP
['coffee (instant)']	coffee (instant)	coffee (instant, spray-dried)	TP
['chocolate candy food product']	chocolate candy food product	chocolate-flavored candy	TP
['cow milk (liquid)']	cow milk (liquid)	cow milk (lactose-reduced)	TP
['cassava food product']	cassava food product	cassava (whole, raw)	TP
['ice cream (flavoured)']	ice cream (flavoured)	coffee ice cream (vanilla-flavored)	TP
['corn meal']	corn meal	corn meal (enriched)	TP
['corn meal']	corn meal	corn meal (degerminated, enriched)	TP
['prune (whole or parts)']	prune (whole or parts)	prune (pitted, uncooked, dehydrated)	TP
['flavoring added, artificial']	flavoring added, artificial	artificial fruit flavoring added	TP
['beverage base product']	beverage base product	imitation flavored beverage base (artificially sweetened)	TP
['mixed vegetables']	mixed vegetables	mixed vegetables (pickled)	TP
['peanut butter']	peanut butter	peanut butter (vitamin a added)	TP
['peanut butter']	peanut butter	peanut butter (vitamin a, d and e added)	TP
['dog food']	dog food	dog food (liver-flavored)	TP
['white wine']	white wine	Chenin blanc wine	TP
['star fruit food product']	star fruit food product	star fruit (whole)	TP
['almond cookie food product']	almond cookie food product	almond macaroon batter	TP
['rice grain food product']	rice grain food product	rice (coated, fortified)	TP
['crappie']	crappie	black crappie	TP
['apple cider (alcoholic)']	apple cider (alcoholic)	cider (aromatized)	TP
['pudding mix']	pudding mix	vanilla pudding mix	TP
['uncured cheese food product']	uncured cheese food product	mozzarella cheese (part-skim)	TP
['rabbit meat food product']	rabbit meat food product	rabbit meat (canned)	TP
['lemon food product', 'plant derived beverage']	plant derived beverage	lemon beverage	TP
['soup mix product', 'vegetable soup food product']	vegetable soup food product	vegetable soup mix (chunky, dried)	TP
['potato chip']	potato chip	potato chip (flash-fried)	TP
['wheat based food product']	wheat based food product	food made from whole wheat	TP
['orange juice (liquid)']	orange juice (liquid)	orange juice with preservative	TP
['rock crab family']	rock crab family	bigtooth rock crab	TP
['fruit jelly food product']	fruit jelly food product	lemon jelly	TP
['onion food product']	onion food product	onion (frozen)	TP
['pie filling', 'plant fruit food product']	pie filling	mince pie filling (frozen)	TP
['octopus']	octopus	white octopus	TP
['cow milk (flavored)']	cow milk (flavored)	cow milk (eggnog-flavored)	TP
['hammerhead shark']	hammerhead shark	great hammerhead	TP
['shrimp food product']	shrimp food product	shrimp product (unsterilized)	TP
['doughnut food product']	doughnut food product	doughnut (frozen)	TP
['red wine']	red wine	Mourvèdre wine	TP
['pea soup food product']	pea soup food product	green pea soup with pork	TP
['fruit juice (liquid)']	fruit juice (liquid)	fruit juice (high sugar content)	TP
['fruit nectar']	fruit nectar	nectar (small fruit, pulpy)	TP
['ham food product', 'pork cured meat food product']	pork cured meat food product	ham (cooked, cured)	TP
['shrimp (breaded)']	shrimp (breaded)	alaskan shrimp (breaded)	TP
['pudding mix']	pudding mix	pudding mix (sugar-based)	TP
['sweet potato vegetable food product']	sweet potato vegetable food product	sweet potato (candied, whole)	TP
['pizza with meat topping']	pizza with meat topping	pizza (sausage)	TP
['iced tea mix (dry)']	iced tea mix (dry)	iced tea mix (artificially sweetened)	TP
['tomato paste']	tomato paste	tomato paste (powdered, dehydrated, canned)	TP
['deer meat food product', 'smoked meat']	deer meat food product	deer meat (smoked)	TP
['cookie']	cookie	applesauce cookie	TP
['pasta']	pasta	pasta (fresh)	TP
['macaroni food product']	macaroni food product	macaroni product (vegetable, enriched)	TP
['cow milk (liquid)']	cow milk (liquid)	cow milk (tuberculin-free)	TP
['cheddar cheese']	cheddar cheese	cheddar cheese (wine-cured)	TP
['carrot root (raw, whole or parts)']	carrot root (raw, whole or parts)	carrot (raw, diced)	TP
['potato chip']	potato chip	potato chip (reduced sodium)	TP
['cow milk (liquid)']	cow milk (liquid)	cow milk (bleached)	TP
['butter product analog']	butter product analog	butter and margarine mixture (whipped)	TP
['gouda cheese']	gouda cheese	gouda cheese (smoked)	TP
['breakfast cereal']	breakfast cereal	breakfast cereal (high sugar)	TP
['cocoa food product']	cocoa food product	cocoa-based product (with no added sugar)	TP
['pasteurized process cheese spread food product']	pasteurized process cheese spread food product	pasteurized process cheese spread flavored with grape pits	TP
['clam (canned)']	clam (canned)	clam (minced, canned)	TP
['ice cream food product']	ice cream food product	ice cream (homemade)	TP
['oyster (raw)']	oyster (raw)	oyster (in shell, raw)	TP
['food spread', 'nut food product']	nut food product	nut spread	TP
['hard wheat food product']	hard wheat food product	wheat (hard, red, spring)	TP
['coffee beverage']	coffee beverage	coffee (canned, liquid)	TP
['cake food product']	cake food product	pound cake	TP
['peanut butter']	peanut butter	peanut butter (creamy)	TP
['abalone']	abalone	giant abalone	TP
['apple cider (non-alcoholic)']	apple cider (non-alcoholic)	apple cider (reconstituted)	TP
['alligator']	alligator	american alligator	TP
['oyster (raw)']	oyster (raw)	pearl oyster (raw)	TP
['betel nut food product']	betel nut food product	betel nut powder	TP
['carrot root (raw, whole or parts)']	carrot root (raw, whole or parts)	carrot root (raw, baby, whole)	TP
['jasid spiny lobster']	jasid spiny lobster	southern rock lobster	TP
['chocolate candy food product']	chocolate candy food product	chocolate candy (cordial-filled)	TP
['brown trout food product']	brown trout food product	sea trout (raw, frozen)	TP
['margarine food product']	margarine food product	margarine (nondairy)	TP
['scallop food product']	scallop food product	scallop (raw)	TP
['fruit juice (liquid)']	fruit juice (liquid)	fruit juice (sterilized)	TP
['cream soup', 'soup animal component']	cream soup	cream of lobster soup	TP
['rapeseed food product']	rapeseed food product	rapeseed (whole, dried)	TP
['walnut food product']	walnut food product	walnut meat (dried)	TP
['safflower plant food product', 'seed oil']	safflower plant food product	safflower oil	TP
['shrimp (breaded)']	shrimp (breaded)	shrimp (breaded, fried, homemade)	TP
['orange juice (liquid)']	orange juice (liquid)	orange juice (chilled)	TP
['fish, perciform']	fish, perciform	surgeonfish family	TP
['peach (whole or parts)']	peach (whole or parts)	peach (whole)	TP
['beef loin cut']	beef loin cut	beef sirloin steak (cooked)	TP
['cocoa food product']	cocoa food product	cocoa butter (food product)	TP
['peanut butter']	peanut butter	peanut butter with yeast	TP
['chewing gum food product']	chewing gum food product	tobacco chewing gum	TP
['bouillon (liquid)', 'cattle soup food product']	bouillon (liquid)	beef bouillon concentrate	TP
['fish (raw)', 'siluriform fish food product']	siluriform fish food product	gafftopsail catfish (raw)	TP
['dairy food product']	dairy food product	dairy product (fruit flavored)	TP
['star anise food product']	star anise food product	star anise seed (whole, dried)	TP
['bean substance']	bean substance	bean (rehydrated)	TP
['emulsified food product']	emulsified food product	fat emulsion	TP
['meat pie food product']	meat pie food product	beef pot pie	TP
['bass food product']	bass food product	striped bass (raw)	TP
['pepper vegetable food product']	pepper vegetable food product	pepper (canned)	TP
['beet food product']	beet food product	beet (sliced, canned)	TP
['scallop']	scallop	australian scallop	TP
['powdered cow milk food product']	powdered cow milk food product	cow sour milk (powdered)	TP
['beverage base product']	beverage base product	orange beverage base (naturally and artificially sweetened)	TP
['tomato juice food product']	tomato juice food product	green tomato juice	TP
['bluefin tuna food product']	bluefin tuna food product	bluefin tuna (canned)	TP
['chicken soup food product']	chicken soup food product	chicken soup base and seasoning with chicken fat	TP
['rockfish food product']	rockfish food product	speckled rockfish (raw)	TP
['sandwich spread']	sandwich spread	sandwich spread (with no added sugar, milk-based)	TP
['grape juice food product']	grape juice food product	grape juice (artificially sweetened)	TP
['coho salmon food product']	coho salmon food product	coho salmon (raw)	TP
['crab (raw)']	crab (raw)	atlantic queen crab (raw)	TP
['oyster (raw)']	oyster (raw)	maine oyster (raw)	TP
['dried cow milk food product']	dried cow milk food product	milk (powdered, freeze-dried)	TP
['peach (whole or parts)']	peach (whole or parts)	peach (quick-frozen)	TP
['skim milk (liquid)']	skim milk (liquid)	skim milk (calcium-reduced)	TP
['freshwater drum food product']	freshwater drum food product	freshwater sheepshead (raw)	TP
['imitation jelly']	imitation jelly	imitation orange jelly	TP
['vitamin and mineral food supplement food product']	vitamin and mineral food supplement food product	vitamin-mineral preparation containing calcium caseinate in the absence of fat-soluble vitamins	TP
['turtle']	turtle	green turtle	TP
['puffin']	puffin	atlantic puffin	TP
['clam (raw)']	clam (raw)	clam (minced, raw)	TP
['ice cream food product']	ice cream food product	ice cream novelty	TP
['moreton bay chestnut (vegetable) food product']	moreton bay chestnut (vegetable) food product	moreton bay chestnut black bean paste (sweetened)	TP
['chocolate candy food product']	chocolate candy food product	chocolate filled	TP
['poultry product']	poultry product	poultry product (raw, packaged, frozen)	TP
['black bass']	black bass	spotted bass	TP
['green bean substance']	green bean substance	green bean (canned)	TP
['chicken pie food product']	chicken pie food product	chicken pie	TP
['mushroom vegetable food product']	mushroom vegetable food product	mushroom (sliced, with butter)	TP
['flour']	flour	flour (all purpose)	TP
['snapper']	snapper	red snapper	TP
['tomato catsup']	tomato catsup	tomato catsup (no salt added)	TP
['sugar product']	sugar product	sugar (blended)	TP
['sugar product']	sugar product	sugar (liquid)	TP
['food supplement food product']	food supplement food product	food supplement or dietary integrator, liquid	TP
['breakfast cereal']	breakfast cereal	breakfast cereal (dry, malt-flavored)	TP
['sauce']	sauce	oyster-flavored sauce	TP
['mushroom (whole)']	mushroom (whole)	oyster mushroom (whole)	TP
['chewing gum food product']	chewing gum food product	chewing gum, carbohydrate modified	TP
['mussel food product']	mussel food product	mussel (raw)	TP
['fruit spread']	fruit spread	mixed fruit spread	TP
['mollusc food product']	mollusc food product	mollusc (raw, frozen)	TP
['wolffish']	wolffish	spotted wolffish	TP
['salad dressing']	salad dressing	salad dressing (dry)	TP
['grapefruit juice']	grapefruit juice	grapefruit juice (calcium-fortified)	TP
['fermented fish or seafood food product', 'food (liquid)']	fermented fish or seafood food product	nham-pla	TP
['sardine food product']	sardine food product	sardine in soybean oil (canned)	TP
['yellowfin tuna food product']	yellowfin tuna food product	yellowfin tuna (packed in oil)	TP
['frigate tuna food product']	frigate tuna food product	frigate mackerel (raw)	TP
['mammalian milk product']	mammalian milk product	mammalian milk (nonfat)	TP
['lobster (raw)']	lobster (raw)	painted spiny lobster (raw)	TP
['stone crab family']	stone crab family	florida stone crab	TP
['camel']	camel	dromedary camel	TP
['lobster (raw)']	lobster (raw)	american lobster (raw)	TP
['snail food product']	snail food product	snail (canned)	TP
['starch']	starch	starch (dried)	TP
['nonfat dry milk']	nonfat dry milk	nonfat dry milk (calcium-reduced)	TP
['beverage food product', 'food (liquid)']	beverage food product	beverage	TP
['fruit wine']	fruit wine	fruit wine (aromatized)	TP
['beef (cooked)']	beef (cooked)	beef (grilled)	TP
['crocodile']	crocodile	nile crocodile	TP
['peanut (whole, roasted)']	peanut (whole, roasted)	cocktail peanut (whole, coated, roasted)	TP
['candy food product']	candy food product	jellied fruit candy	TP
['pompano food product']	pompano food product	brazilian pompano (raw)	TP
['caraway food product']	caraway food product	caraway seed (ground)	TP
['turtle']	turtle	flatback turtle	TP
['sole family']	sole family	thickback sole	TP
['scallop']	scallop	bay scallop	TP
['deer meat food product', 'meat (frozen)']	deer meat food product	deer meat (frozen)	TP
['vitamin C']	vitamin C	potassium ascorbate	TP
['cooking oil']	cooking oil	cooking oil (seasoned)	TP
['corn (vegetable) food product']	corn (vegetable) food product	corn (ammoniated)	TP
['candy food product']	candy food product	candy (filled)	TP
['bacon food product']	bacon food product	back bacon	TP
['duck']	duck	pekin duck	TP
['orange preserve or jam food product']	orange preserve or jam food product	sweet orange marmalade	TP
['mushroom vegetable food product']	mushroom vegetable food product	mushroom (debrined)	TP
['mushroom vegetable food product']	mushroom vegetable food product	mastutake mushroom	TP
['ice cream product analog']	ice cream product analog	imitation ice cream (sweetened with nutritive sweetener)	TP
['chicken parts']	chicken parts	chicken parts (frozen)	TP
['fruit jelly']	fruit jelly	fruit jelly (wine-flavored)	TP
['shrimp (cooked)']	shrimp (cooked)	shrimp (peeled, cooked)	TP
['apple (whole)']	apple (whole)	Fuji apple	TP
['corn (vegetable) food product']	corn (vegetable) food product	corn for degermination	TP
['dairy food product']	dairy food product	dairy product (nut flavored)	TP
['wheat based food product']	wheat based food product	common wheat	TP
['pasta']	pasta	pasta (frozen)	TP
['candy food product']	candy food product	fruit-filled candy	TP
['snow crab food product']	snow crab food product	alaska snow crab (raw)	TP
['pork sausage']	pork sausage	andouille sausage	TP
['mussel']	mussel	chilean blue mussel	TP
['lima bean substance']	lima bean substance	lima bean (canned)	TP
['crocodile']	crocodile	siamese crocodile	TP
['shrimp (frozen)']	shrimp (frozen)	shrimp (headless, raw, frozen, glazed)	TP
['lima bean substance']	lima bean substance	lima bean (immature, frozen, boiled)	TP
['lobster (raw)']	lobster (raw)	european lobster (raw)	TP
['red wine']	red wine	Blaufränkisch wine	TP
['cow buttermilk food product']	cow buttermilk food product	cow buttermilk (dried)	TP
['poultry food product (whole or parts)']	poultry food product (whole or parts)	poultry parts (raw)	TP
['grape juice food product']	grape juice food product	grape juice (frozen)	TP
['doughnut food product']	doughnut food product	buttermilk doughnut	TP
['alfalfa vegetable food product', 'vegetable juice food product']	alfalfa vegetable food product	alfalfa juice (food product)	TP
['citrus peel']	citrus peel	citrus peel (grated)	TP
['chocolate candy food product']	chocolate candy food product	chocolate candy (coffee-flavored)	TP
['bakery product (fine)']	bakery product (fine)	bakery product, fine, energy reduced	TP
['jelly condiment']	jelly condiment	imitation mint-flavored jelly (mint leaves added)	TP
['cold-pack cheese food product']	cold-pack cheese food product	cold-pack cheese food with pistachio nuts	TP
['vegetable juice food product']	vegetable juice food product	vegetable juice (dried)	TP
['cream (sterilized)']	cream (sterilized)	cream (sterilized, frozen)	TP
['dried cow milk food product']	dried cow milk food product	milk (spray-dried)	TP
['broccoli vegetable food product']	broccoli vegetable food product	broccoli sprout	TP
['shrimp (frozen)']	shrimp (frozen)	shrimp (peeled, deep-frozen)	TP
['mammalian milk product']	mammalian milk product	mammalian milk (pastuerized, fresh)	TP
['squid food product']	squid food product	squid raw	TP
['food supplement food product']	food supplement food product	dietary supplement preparation	TP
['fish fillet']	fish fillet	fish fillet (stuffed with crabmeat and shrimp)	TP
['hake']	hake	argentine hake	TP
['salt product']	salt product	dendritic salt	TP
['dogfish food product']	dogfish food product	spiny dogfish (raw)	TP
['plant based seafood product analog']	plant based seafood product analog	cereal protein-based fish analog	TP
['flaxseed food product']	flaxseed food product	flaxseed (defatted)	TP
['jelly condiment']	jelly condiment	apple jelly mint-flavored with green pepper	TP
['barley malt beverage']	barley malt beverage	malt beverage containing fruit juice less than 7% ethanol by volume	TP
['crab (raw)']	crab (raw)	spider crab (raw)	TP
['dry pea food product']	dry pea food product	split peas (cooked, dried, coated with oil)	TP
['olive oil']	olive oil	olive oil (seasoned with basil oil)	TP
['snack food']	snack food	snack (ready-to-eat)	TP
['wheat flour food product']	wheat flour food product	wheat feed flour	TP
['fruit food product']	fruit food product	dried or candied fruit	TP
['pacific salmon', 'trout']	trout	cutthroat trout	TP
['meatball']	meatball	meatball (raw)	TP
['tea (dry)']	tea (dry)	tit low hon tea (dry)	TP
['yogurt food product']	yogurt food product	yogurt (lowfat, sweetened with aspartame)	TP
['plant confectionery']	plant confectionery	sugar confectionery	TP
['infant formula']	infant formula	infant formula (fortified)	TP
['fish product (unspecified species)', 'patty']	patty	fish patty	TP
['shrimp (frozen)']	shrimp (frozen)	shrimp (raw, peeled, deveined, frozen)	TP
['fish (raw)', 'sole food product']	sole food product	english sole (raw)	TP
['albacore food product']	albacore food product	tuna (white, solid pack, canned in water)	TP
['clam (raw)']	clam (raw)	clam (baby, raw)	TP
['grape juice food product']	grape juice food product	rose grape juice	TP
['cockle']	cockle	spiny cockle	TP
['scallop']	scallop	great scallop	TP
['sour cream']	sour cream	sour cream (cultured, with vegetable stabilizers)	TP
['beet food product']	beet food product	beet leaf (raw)	TP
['cockle']	cockle	dock cockle	TP
['fruit juice (liquid)']	fruit juice (liquid)	fruit juice (raw, semi-finished)	TP
['ice cream (flavoured)']	ice cream (flavoured)	french vanilla ice cream	TP
['wheat based food product']	wheat based food product	wheat (raw)	TP
['wheat based food product']	wheat based food product	wheat sprout (raw)	TP
['soda water']	soda water	soda water (artificially flavored)	TP
['plant based seafood product analog']	plant based seafood product analog	cereal protein-based crustacean analog	TP
['swordfish food product']	swordfish food product	swordfish (frozen)	TP
['bean (whole)']	bean (whole)	china bean (whole)	TP
['cattle cured meat food product']	cattle cured meat food product	beef cut (cured)	TP
['shrimp (frozen)']	shrimp (frozen)	shrimp (peeled, precooked, frozen)	TP
['red wine']	red wine	Grenache wine	TP
['stone crab family']	stone crab family	gulf stone crab	TP
['jelly condiment']	jelly condiment	apple jelly mint-flavored artificially colored	TP
['soup (liquid)']	soup (liquid)	soup (sweet)	TP
['oyster (raw)']	oyster (raw)	rock oyster (raw)	TP
['tea (dry)']	tea (dry)	chinese imperial tea (dry)	TP
['semisoft cheese product']	semisoft cheese product	cheese asiago fresh	TP
['coffee beverage']	coffee beverage	coffee (canned, whitened)	TP
['honey food product']	honey food product	honey (artificially flavored)	TP
['pinto bean food product']	pinto bean food product	pinto refried beans (instant)	TP
['black raspberry food product']	black raspberry food product	black raspberry (frozen)	TP
['turnip vegetable food product']	turnip vegetable food product	turnip greens (chopped)	TP
['fruit food product']	fruit food product	fruit mix	TP
['anchovy']	anchovy	northern anchovy	TP
['rough skate', 'skate']	rough skate	shagreen ray	TP
['red wine']	red wine	Syrah wine	TP
['fruit jelly']	fruit jelly	fruit jelly (uncooked, frozen)	TP
['cow buttermilk food product']	cow buttermilk food product	cow buttermilk (raw)	TP
['imitation fruit juice']	imitation fruit juice	imitation cherry juice (dehydrated)	TP
['rasberry spread or sauce']	rasberry spread or sauce	raspberry spread (artificially sweetened)	TP
['sesame food product']	sesame food product	sesame seed	TP
['lobster (raw)']	lobster (raw)	spring lobster (raw)	TP
['shrimp (canned)']	shrimp (canned)	shrimp (dried, canned)	TP
['greenland halibut food product']	greenland halibut food product	greenland turbot fillet (raw)	TP
['beef loin cut']	beef loin cut	porterhouse steak	TP
['cold-pack cheese food product']	cold-pack cheese food product	cold-pack cheese (alcohol added)	TP
['powdered cow milk food product']	powdered cow milk food product	malted cow milk (powdered)	TP
['herring fillet']	herring fillet	herring fillet (pickled, skinless)	TP
['grape juice food product']	grape juice food product	grape juice (carbonated)	TP
['raisin (whole)']	raisin (whole)	raisin (dried)	TP
['butter product analog']	butter product analog	butter-like edible fat	TP
['cream product analog']	cream product analog	cream type product, canned	TP
['flying squid']	flying squid	european flying squid	TP
['clam (raw)']	clam (raw)	clam (soft shell, in shell, raw)	TP
['rhea']	rhea	lesser rhea	TP
['vitamin and mineral food supplement food product']	vitamin and mineral food supplement food product	vitamin and mineral tablet	TP
['octopus']	octopus	common octopus	TP
['chinook salmon food product']	chinook salmon food product	chinook salmon (canned)	TP
['carp']	carp	grass carp	TP
['snapper']	snapper	black snapper	TP
['seed oil', 'tomato food product']	seed oil	tomato seed oil	TP
['lemon (whole or parts)']	lemon (whole or parts)	lemon (chopped)	TP
['shrimp (raw)']	shrimp (raw)	shrimp roe (raw)	TP
['berry product']	berry product	berry (dried)	TP
['clam (raw)']	clam (raw)	clam (hard shell, in shell, raw)	TP
['quahog']	quahog	ocean quahog	TP
['apricot (whole or parts)']	apricot (whole or parts)	apricot (dehydrofrozen)	TP
['deep sea lobster']	deep sea lobster	northwest lobster	TP
['flying squid']	flying squid	antarctic flying squid	TP
['jelly condiment']	jelly condiment	apple jelly mint-flavored mint leaves added	TP
['corn (canned)']	corn (canned)	corn on the cob (canned)	TP
['spice']	spice	spice (dried)	TP
['tea (dry)']	tea (dry)	poo nih tea (dry)	TP
['red wine']	red wine	Zinfandel wine	TP
['candy food product']	candy food product	candy (alcoholic beverage-flavored)	TP
['olive oil']	olive oil	olive oil (wild)	TP
['prepared hen egg product']	prepared hen egg product	hen egg jam	TP
['flour']	flour	flour (phosphated)	TP
['flying squid']	flying squid	northern shortfin squid	TP
['red wine']	red wine	Barbera wine	TP
['food concentrate product']	food concentrate product	orange beverage concentrate	TP
['imitation fruit juice']	imitation fruit juice	imitation lemon juice (dehydrated)	TP
['cranberry preserve or jam food product']	cranberry preserve or jam food product	cranberry sauce	TP
['red wine']	red wine	Malbec wine	TP
['fish (raw)']	fish (raw)	fish tail (raw)	TP
['sour cream']	sour cream	sour cream (cultured, flavored)	TP
['sauce']	sauce	pepino sauce	TP
['apple juice']	apple juice	apple juice (from cores and peels)	TP
['soup base product']	soup base product	ham soup base	TP
['mammalian milk product']	mammalian milk product	mammalian milk (sour, flavored)	TP
['tea (dry)']	tea (dry)	chaparral tea (dry)	TP
['raisin (whole)']	raisin (whole)	raisin (seeded)	TP
['crab (raw)']	crab (raw)	land crab (raw)	TP
['doughnut food product']	doughnut food product	honey crunch doughnut	TP
['soft drink']	soft drink	soft drink (brewed)	TP
['anchovy']	anchovy	european anchovy	TP
['orange preserve or jam food product']	orange preserve or jam food product	imitation cherry-flavored orange marmalade	TP
['peach (whole or parts)']	peach (whole or parts)	peach (dried)	TP
['stone crab family']	stone crab family	cuban stone crab	TP
['bread loaf containing wheat']	bread loaf containing wheat	garlic bread	TP
['crab (raw)']	crab (raw)	hairy crab (raw)	TP
['food (cooked)', 'food product by process', 'food product by quality']	food product by process	food (deep-fried)	TP
['noodle']	noodle	noodle (enriched)	TP
['wheat roll or bun']	wheat roll or bun	butter-flavored roll	TP
['oil']	oil	processed oil	TP
['clam (raw)']	clam (raw)	calico clam (raw)	TP
['oyster']	oyster	japanese flat oyster	TP
['tomato catsup']	tomato catsup	tomato catsup (low-sodium)	TP
['seasoning salt']	seasoning salt	onion salt	TP
['snapper']	snapper	humpback snapper	TP
['quail egg food product']	quail egg food product	quail egg (whole, pickled)	TP
['bouillon mix (dried)', 'soup animal component']	bouillon mix (dried)	beef-flavored bouillon seasoning and broth instant	TP
['potato chip']	potato chip	potato chip (onion- and garlic-flavored)	TP
['blackeyed pea vegetable food product']	blackeyed pea vegetable food product	blackeyed pea (raw, frozen)	TP
['cod']	cod	greenland cod	TP
['cherry in syrup']	cherry in syrup	cherry in rum-flavored syrup	TP
['cherry (whole, raw)']	cherry (whole, raw)	sweet cherry	TP
['peanut butter']	peanut butter	peanut butter with imitation bacon	TP
['sour cream']	sour cream	sour cream for butter making	TP
['cow milk based food product']	cow milk based food product	milk product (enriched)	TP
['cow buttermilk food product']	cow buttermilk food product	cow buttermilk (acidified)	TP
['clam (frozen)']	clam (frozen)	clam (baby, boiled, frozen)	TP
['conch']	conch	queen conch	TP
['oyster (raw)']	oyster (raw)	count oyster (raw)	TP
['candy food product']	candy food product	banana-flavored candy roll (food product)	TP
['orange juice (liquid)']	orange juice (liquid)	orange juice for manufacturing	TP
['condiment sauce']	condiment sauce	enchilada sauce	TP
['pasteurized process cheese food product']	pasteurized process cheese food product	pasteurized process cheese (hickory-smoked)	TP
['pizza food product']	pizza food product	pizza (frozen)	TP
['chestnut food product']	chestnut food product	chestnut (ground, canned)	TP
['swine sausage']	swine sausage	sausage crumbles with salami flavoring frozen	TP
['jelly condiment']	jelly condiment	cinnamon jelly	TP
['tableted food product']	tableted food product	sweetener tablets, artificial	TP
['rice food product']	rice food product	Arborio rice	TP
['beverage mix (coffee based)']	beverage mix (coffee based)	coffee (decaffeinated, instant)	TP
['goose']	goose	canada goose	TP
['fruit food product']	fruit food product	fruit (sugared)	TP
['rasberry spread or sauce']	rasberry spread or sauce	raspberry spread (frozen)	TP
['beverage base']	beverage base	beverage base, liquid	TP
['gravy or sauce']	gravy or sauce	product containing gravy or sauce	TP
['turnip vegetable food product']	turnip vegetable food product	turnip greens (frozen)	TP
['whale meat food product']	whale meat food product	whale meat (frozen)	TP
['sole food product']	sole food product	ocean sole (raw)	TP
['soy protein']	soy protein	soy protein (spray-dried)	TP
['vegetable oil']	vegetable oil	vegetable oil (heat-processed)	TP
['flavoring syrup']	flavoring syrup	malt-flavored syrup	TP
['jelly candy food product']	jelly candy food product	starch jelly candy	TP
['citrus fruit juice']	citrus fruit juice	citrus and guarana beverage (artiticially colored)	TP
['slimehead family']	slimehead family	orange roughy	TP
['orange preserve or jam food product']	orange preserve or jam food product	orange marmalade (chunky)	TP
['oyster (raw)']	oyster (raw)	pacific oyster (raw)	TP
['oyster']	oyster	eastern oyster	TP
['white rice food product']	white rice food product	white rice (raw)	TP
['sauce']	sauce	nacho sauce	TP
['snack food']	snack food	savory snack food	TP
['garlic product flavoring or seasoning']	garlic product flavoring or seasoning	garlic paste	TP
['pomfret']	pomfret	lowfin pomfret	TP
['fish (raw)', 'fish food product']	fish (raw)	elephant fish (raw)	TP
['hen egg white food product']	hen egg white food product	hen egg white (dried, whipping aid added)	TP
['honey food product']	honey food product	honey (raw)	TP
['cucumber relish food product']	cucumber relish food product	sweet green relish	TP
['broccoli vegetable food product']	broccoli vegetable food product	broccoli au gratin	TP
['jelly candy food product']	jelly candy food product	candy gum-type	TP
['salad dressing']	salad dressing	salad dressing (standardized)	TP
['pancake or waffle food product']	pancake or waffle food product	potato waffle	TP
['grits']	grits	corn grits (degerminated, enriched)	TP
['grits']	grits	corn grits (enriched)	TP
['sturgeon']	sturgeon	european sturgeon	TP
['cockle']	cockle	california cockle	TP
['mustard condiment food product']	mustard condiment food product	mustard sauce (food product)	TP
['soybean condiment']	soybean condiment	shoyu chicken sauce	TP
['imitation jelly']	imitation jelly	imitation cherry jelly (whisky-flavored)	TP
['almond nut food product']	almond nut food product	almond paste	TP
['sweet potato vegetable food product']	sweet potato vegetable food product	sweet potato (syrup-packed)	TP
['grunt family']	grunt family	barred grunt	TP
['scallop food product']	scallop food product	scallop (shucked, raw)	TP
['shrimp (frozen)']	shrimp (frozen)	shrimp (peeled, cooked, frozen)	TP
['tomato (canned)']	tomato (canned)	tomato (mashed, canned)	TP
['beverage base product']	beverage base product	fruit punch beverage base (artificially sweetened, artificially flavored)	TP
['chewing gum food product']	chewing gum food product	chewing gum (artificially sweetened)	TP
['rock crab family']	rock crab family	toothed rock crab	TP
['diluted grape beverage', 'fruit juice food product']	diluted grape beverage	grape juice cocktail	TP
['field corn vegetable food product']	field corn vegetable food product	field corn kernel (dried)	TP
['dough', 'grain based bakery food product']	dough	dough (ready-to-bake, commercially prepared)	TP
['vermicelli']	vermicelli	vermicelli (whole wheat)	TP
['imitation jelly']	imitation jelly	imitation raspberry jelly	TP
['barley product flavoring']	barley product flavoring	malt extract used for baking	TP
['fish (raw)']	fish (raw)	horse fish (raw)	TP
['meal replacement food product']	meal replacement food product	breakfast replacement food	TP
['candy food product']	candy food product	candy (fruit-type)	TP
['field corn sweetener product']	field corn sweetener product	corn syrup	TP
['jam']	jam	jam (alcohol-flavored)	TP
['flying squid']	flying squid	southern shortfin squid	TP
['green bean substance']	green bean substance	green bean (seasoned)	TP
['edible seed food product', 'sunflower food product']	sunflower food product	sunflower seed (whole kernel, raw)	TP
['freshwater eel family']	freshwater eel family	new zealand long-finned eel	TP
['wheat roll or bun']	wheat roll or bun	butter and egg roll (frozen)	TP
['pineapple food product']	pineapple food product	pineapple cube (canned)	TP
['gray mullet food product']	gray mullet food product	trench mullet (raw)	TP
['sardine food product']	sardine food product	canadian sardine (raw)	TP
['clam (canned)']	clam (canned)	clam (quahog, canned)	TP
['clam (raw)']	clam (raw)	clam (ocean quahog, raw)	TP
['oyster (frozen)']	oyster (frozen)	oyster (japanese, frozen)	TP
['jelly condiment']	jelly condiment	imitation mint-flavored jelly artificially colored	TP
['chewing gum food product']	chewing gum food product	chewing gum (artificially colored)	TP
['infant cereal']	infant cereal	wheat and milk infant cereal (iron-fortified)	TP
['poultry food product (whole or parts)']	poultry food product (whole or parts)	poultry roll (raw)	TP
['flour']	flour	flour (enriched)	TP
['cattle sandwich', 'multi-component meat product']	multi-component meat product	beef hamburger (dish)	TP
['beverage base product']	beverage base product	cherry-flavored carbonated beverage base (artificially sweetened)	TP
['snapper']	snapper	five-lined snapper	TP
['onion soup food product']	onion soup food product	golden onion soup	TP
['meat (prepared)']	meat (prepared)	meatloaf (cooked)	TP
['citrus fruit juice']	citrus fruit juice	citrus juice concentrates for further commercial processing	TP
['onion flavouring food product']	onion flavouring food product	onion dip (dry mix)	TP
['grape spread or sauce']	grape spread or sauce	grape spread low-sugar	TP
['ice cream (flavoured)']	ice cream (flavoured)	cherries in vanilla ice cream	TP
['strawberry food product']	strawberry food product	strawberry (sliced, frozen)	TP
['blueberry food product']	blueberry food product	blueberry (canned)	TP
['cheese fondue']	cheese fondue	fondue savoyarde	TP
['gelatin dessert food product']	gelatin dessert food product	black raspberry-flavored gelatin dessert mix	TP
['lingonberry food product']	lingonberry food product	lingonberry (swedish, raw)	TP
['scallop']	scallop	japanese scallop	TP
['peanut pod']	peanut pod	virginia peanut pod (raw)	TP
['nut (whole or part)']	nut (whole or part)	nut (salted)	TP
['shrimp (breaded)']	shrimp (breaded)	shrimp stuffed with deviled crab meat (breaded)	TP
['plantain (musa) food product']	plantain (musa) food product	plantain (fried)	TP
['shrimp (breaded)']	shrimp (breaded)	shrimp (western-style, breaded)	TP
['pie food product']	pie food product	cheese pie	TP
['snapper food product']	snapper food product	pacific ocean snapper (raw)	TP
['beverage (carbonated)']	beverage (carbonated)	beverage (carbonated, artificially sweetened)	TP
['sole food product']	sole food product	striped sole (raw)	TP
['crab (raw)']	crab (raw)	blue swimmer crab (raw)	TP
['ice cream food product']	ice cream food product	ice cream bar (chocolate-covered)	TP
['potato (dehydrated)']	potato (dehydrated)	potato (dehydrated, vitamin c added)	TP
['corn meal']	corn meal	yellow corn meal (self-rising)	TP
['french dressing']	french dressing	french dressing (low sodium)	TP
['sole food product']	sole food product	sole ground raw	TP
['convenience food']	convenience food	food (ready-to-cook)	TP
['citrus marmalade']	citrus marmalade	orange, lemon and grapefruit marmalade	TP
['breakfast cereal']	breakfast cereal	breakfast cereal (high fiber)	TP
['cow milk based food product']	cow milk based food product	milk product (whipped)	TP
['wheat based cake food product']	wheat based cake food product	butter pecan coffee cake	TP
['bean (whole)', 'pulse food product']	bean (whole)	pulse bean (whole)	TP
['water (bottled)']	water (bottled)	distilled water (bottled)	TP
['rock crab family']	rock crab family	red rock crab	TP
['breakfast beverage']	breakfast beverage	breakfast beverage (artificially sweetened)	TP
['garlic food product']	garlic food product	softneck garlic	TP
['grouper']	grouper	red grouper	TP
['spinach food product']	spinach food product	spinach (chopped, frozen)	TP
['seed oil']	seed oil	tea seed oil	TP
['ice cream food product']	ice cream food product	ice cream (french-fried)	TP
['ginger food product']	ginger food product	ginger (dried)	TP
['cow milk butter food product']	cow milk butter food product	butter (unsalted)	TP
['soft drink']	soft drink	soft drink (dietetic)	TP
['sturgeon food product']	sturgeon food product	caviar (chilled)	TP
['pea soup food product']	pea soup food product	split green pea soup with pork	TP
['mussel food product']	mussel food product	mussel (shucked, raw)	TP
['root vegetable product']	root vegetable product	root vegetable (flakes, powdered)	TP
['sole food product']	sole food product	rock sole (raw)	TP
['chub mackerel food product']	chub mackerel food product	pacific mackerel canned	TP
['common millet food product']	common millet food product	millet	TP
['chestnut food product']	chestnut food product	chestnut (dried)	TP
['grouper']	grouper	white grouper	TP
['fat or oil']	fat or oil	fat or oil, reclaimed	TP
['ham food product', 'pork cured meat food product']	pork cured meat food product	ham (cured)	TP
['rice food product']	rice food product	rice meal	TP
['cow buttermilk food product']	cow buttermilk food product	cow buttermilk (cultured)	TP
['wheat roll or bun']	wheat roll or bun	butter roll	TP
['plant confectionery']	plant confectionery	confectionery (with no added sugar, starch-based)	TP
['blackeyed pea vegetable food product']	blackeyed pea vegetable food product	blackeyed peas flavored with ham (cooked)	TP
['lemon food product', 'oil']	oil	lemon oil	TP
['strawberry food product']	strawberry food product	strawberry (quick-frozen)	TP
['sugar based cacao food product']	sugar based cacao food product	bittersweet chocolate (nutritively and nonnutritively sweetened)	TP
['nonalcoholic beverage']	nonalcoholic beverage	beverage (cloudy, nonalcoholic, flavored)	TP
['triticale food product']	triticale food product	triticale flour	TP
['mushroom vegetable food product']	mushroom vegetable food product	mushroom (cooked, canned)	TP
['seal family']	seal family	spotted seal	TP
['celery vegetable food product']	celery vegetable food product	celery heart (raw)	TP
['skate']	rough skate	thornback ray	TP
['fish (smoked)']	fish (smoked)	fish (hot process, smoked)	TP
['chicken (whole)']	chicken (whole)	chicken (whole, uncooked, frozen)	TP
['fruit food product']	fruit food product	fruit (cooked)	TP
['bass food product']	bass food product	canadian bass (raw)	TP
['ice cream (flavoured)']	ice cream (flavoured)	vanilla fudge ice cream	TP
['grouper']	grouper	spotted grouper	TP
['nonalcoholic beverage']	nonalcoholic beverage	beverage (nonalcoholic, flavored, ready-to-serve)	TP
['soup mix product']	soup mix product	soup powder mix	TP
['turkey thigh']	turkey thigh	turkey thigh (with skin)	TP
['sesame food product']	sesame food product	sesame oil press cake	TP
['berry product']	berry product	berry (quick-frozen)	TP
['turkey pie food product']	turkey pie food product	turkey pie	TP
['honey food product']	honey food product	honey (dried)	TP
['tableted food product']	tableted food product	beverage tablet (effervescent, naturally and artificially sweetened)	TP
['olive oil']	olive oil	olive oil (solvent-extracted)	TP
['citron food product', 'citrus fruit (whole, raw)']	citrus fruit (whole, raw)	citron (whole, raw)	TP
['mushroom vegetable food product']	mushroom vegetable food product	boletus mushroom	TP
['sesame food product']	sesame food product	sesame seed (hulled)	TP
['jerusalem artichoke vegetable food product']	jerusalem artichoke vegetable food product	jerusalem artichoke (whole, raw)	TP
['milk or milk based food product']	milk or milk based food product	drink milk-derivative-based (energy reduced)	TP
['flavoring syrup']	flavoring syrup	coffee-flavored syrup	TP
['alpha-amino acid', 'polar amino acid']	polar amino acid	serine	TP
['clam food product']	clam food product	clam bouillon (food product)	TP
['vitamin and mineral food supplement food product']	vitamin and mineral food supplement food product	vitamin and mineral tablet, chewable	TP
['apricot food product', 'infant food product']	infant food product	apricot infant food	TP
['orange preserve or jam food product']	orange preserve or jam food product	orange jelly marmalade	TP
['rough skate', 'skate']	rough skate	cuckoo ray	TP
['crocodile']	crocodile	american crocodile	TP
['food additive', 'sodium phosphate']	sodium phosphate	trisodium phosphate	TP
['fruit juice (liquid)']	fruit juice (liquid)	fruit juice (single strength)	TP
['pilchard']	pilchard	california pilchard	TP
['food supplement food product']	food supplement food product	food supplement containing bone meal	TP
['doughnut food product']	doughnut food product	protein doughnut	TP
['vermicelli']	vermicelli	vermicelli (egg, wheat, and soy)	TP
['sandwich spread']	sandwich spread	sandwich spread (milk-based, energy reduced)	TP
['grape juice food product']	grape juice food product	grape juice (unfermented, for sacramental use)	TP
['round herring']	round herring	red-eyed round herring	TP
['mammalian milk product']	mammalian milk product	mammalian milk protein	TP
['herring']	herring	baltic herring	TP
['jasid spiny lobster']	jasid spiny lobster	tristan rock lobster	TP
['nut (whole or part)']	nut (whole or part)	nut meat	TP
['turkey (bird)']	turkey (bird)	wild turkey	TP
['bass food product']	bass food product	gray bass (raw)	TP
['bouillon mix (dried)']	bouillon mix (dried)	bouillon powder	TP
['peanut substance']	peanut substance	peanut (ground)	TP
['hake']	hake	cape hake	TP
['fruit (whole, raw)', 'peach (whole or parts)']	peach (whole or parts)	peach (whole, raw)	TP
['ice cream (flavoured)']	ice cream (flavoured)	chocolate vanilla and strawberry ice cream	TP
['noodle']	noodle	japanese noodle	TP
['breakfast cereal']	breakfast cereal	breakfast cereal (hot-type, aspartame sweetened)	TP
['soft drink']	soft drink	soft drink (cold)	TP
['chocolate candy food product']	chocolate candy food product	chocolate-coated candy	TP
['fruit jelly']	fruit jelly	fruit jelly (calorie reduced)	TP
['pea (whole, canned)']	pea (whole, canned)	field pea (dried, canned)	TP
['crab (raw)']	crab (raw)	western pacific crab (raw)	TP
['anchovy food product']	anchovy food product	anchovy (dried)	TP
['hard grating cheese food product']	hard grating cheese food product	hard grating cheese (italian-style)	TP
['cocoa food product']	cocoa food product	cocoa pulp	TP
['ice cream (flavoured)']	ice cream (flavoured)	strawberries in vanilla ice cream	TP
['scallop']	scallop	iceland scallop	TP
['mushroom vegetable food product']	mushroom vegetable food product	mushroom (chopped, canned)	TP
['sole food product']	sole food product	sand sole (raw)	TP
['abalone']	abalone	blackfoot abalone	TP
['asparagus vegetable food product']	asparagus vegetable food product	asparagus (frozen)	TP
['chicken (deboned)']	chicken (deboned)	chicken (mechanically deboned)	TP
['scallop']	scallop	queen scallop	TP
['anchovy']	anchovy	striped anchovy	TP
['cow milk cream food product']	cow milk cream food product	cream (dried)	TP
['coconut (whole or parts)']	coconut (whole or parts)	coconut (dried)	TP
['lemon (whole or parts)']	lemon (whole or parts)	lemon peel	TP
['chocolate candy food product']	chocolate candy food product	milk chocolate candy (hollow)	TP
['deep sea lobster']	deep sea lobster	sculpted lobster	TP
['pacific salmon food product']	pacific salmon food product	salmon (hard smoked)	TP
['dip for food']	dip for food	dip (unstandardized)	TP
['spice']	spice	spice (ground)	TP
['candy food product']	candy food product	candy (raspberry-flavored)	TP
['gelatin dessert food product']	gelatin dessert food product	gelatin dessert mix artificially-flavored and -colored	TP
['pompano food product']	pompano food product	new zealand pompano (raw)	TP
['carp or minnow family food product']	carp or minnow family food product	lake michigan chub (smoked)	TP
['pilchard']	pilchard	southern african pilchard	TP
['mussel food product']	mussel food product	mussel (stuffed, on half shell)	TP
['cow milk beverage']	cow milk beverage	cow milk drink (fermented, savory)	TP
['shrimp (frozen)']	shrimp (frozen)	fantail shrimp (raw, breaded, frozen)	TP
['sugar product']	sugar product	sugar solution	TP
['cranberry preserve or jam food product']	cranberry preserve or jam food product	cranberry sauce (canned)	TP
['food spread', 'prepared hen egg product']	prepared hen egg product	hen egg and mushroom spread	TP
['glaze food product']	glaze food product	confectioner's glaze (food product)	TP
['gravy or sauce']	gravy or sauce	chicken giblet gravy	TP
['imitation jelly']	imitation jelly	imitation jelly (artificially sweetened)	TP
['mushroom vegetable food product']	mushroom vegetable food product	mushroom (puree)	TP
['vegetable juice food product']	vegetable juice food product	vegetable juice (diluted)	TP
['olive oil']	olive oil	olive oil (extracted from pomace and pits, refined)	TP
['flying squid']	flying squid	lesser flying squid	TP
['sea animal soup']	sea animal soup	scottish lobster soup	TP
['fruit food product']	fruit food product	fruit solids	TP
['fruit jelly']	fruit jelly	fruit jelly (low calorie)	TP
['chocolate candy food product']	chocolate candy food product	chocolate candy (with filled center)	TP
['chocolate candy food product']	chocolate candy food product	chocolate candy (made with alcohol)	TP
['bonito']	bonito	atlantic bonito	TP
['spaghetti macaroni']	spaghetti macaroni	spaghetti (egg, vegetable)	TP
['porgy food product']	porgy food product	porgy (raw)	TP
['fruit juice (liquid)']	fruit juice (liquid)	fruit juice (ready-to-serve, nonrefrigerated, pasteurized, aseptically packaged)	TP
['liqueur food product']	liqueur food product	liqueur (emulsified)	TP
['flour']	flour	flour (bromated, enriched)	TP
['sauce']	sauce	specialty sauce	TP
['field corn snack food product']	field corn snack food product	corn puff (cheese-coated)	TP
['lobster (raw)']	lobster (raw)	burger's spiny lobster (raw)	TP
['haddock food product']	haddock food product	haddock (raw, breaded)	TP
['sesame food product']	sesame food product	sesame seed (roasted)	TP
['chewing gum food product']	chewing gum food product	chewing gum containing breath freshener	TP
['sardine food product']	sardine food product	spanish sardine (raw)	TP
['rasberry spread or sauce']	rasberry spread or sauce	raspberry spread with cognac	TP
['miso food product']	miso food product	barley miso	TP
['ice cream (flavoured)']	ice cream (flavoured)	cocoa ice cream	TP
['molasses']	molasses	molasses (fancy)	TP
['clam (raw)']	clam (raw)	clam (pacific coast littleneck, raw)	TP
['pear (canned)']	pear (canned)	pear (baked, canned)	TP
['peach (canned)']	peach (canned)	white snow peach (canned)	TP
['honey food product']	honey food product	wild honey	TP
['pineapple preserve or jam']	pineapple preserve or jam	pineapple marmalade with pectin	TP
['food concentrate product']	food concentrate product	flavoring concentrate for soft drink	TP
['shrimp (frozen)']	shrimp (frozen)	shrimp (tiny, peeled, cooked, frozen)	TP
['ascorbic acid']	ascorbic acid	L-ascorbic acid	TP
['bony fish food product']	bony fish food product	roughy (raw)	TP
['duck']	duck	mulard duck	TP
['honey food product']	honey food product	honey (black)	TP
['milk or milk based food product']	milk or milk based food product	drink milk-derivative-based (with no added sugar)	TP
['honey food product']	honey food product	honey extract	TP
['beef (cooked)']	beef (cooked)	beef (fried)	TP
['olive (stuffed)']	olive (stuffed)	olive (stuffed with minced pimiento)	TP
['breakfast cereal']	breakfast cereal	breakfast cereal (hot-type, dry mix, sweetened with aspartame)	TP
['pudding mix']	pudding mix	pudding mix (instant)	TP
['cookie']	cookie	sugar cookie	TP
['pacific salmon food product']	pacific salmon food product	salmon (smoked, canned)	TP
['wheat based cake food product']	wheat based cake food product	butter-flavored cake	TP
['doughnut food product']	doughnut food product	doughnut (honey-dipped)	TP
['vitamin E']	vitamin E	dl-alpha-tocopheryl acetate	TP
['rice based alcoholic beverage']	rice based alcoholic beverage	rice beer	TP
['green olive food product']	green olive food product	spanish olive (whole, canned)	TP
['european blackberry food product', 'fruit wine']	fruit wine	blackberry wine	TP
['oat food product']	oat food product	oat bran (raw)	TP
['shrimp (breaded)']	shrimp (breaded)	shrimp cutlet (breaded, frozen)	TP
['mango food product']	mango food product	mango (fresh)	TP
['spinach food product']	spinach food product	spinach (canned)	TP
['fenugreek food product']	fenugreek food product	fenugreek seed	TP
['brussels sprout']	brussels sprout	brussels sprout (whole, frozen)	TP
['cold-pack cheese food product']	cold-pack cheese food product	cold-pack blue cheese	TP
['fruit wine']	fruit wine	fruit wine (sparkling)	TP
['water based soft drink food product']	water based soft drink food product	ginger-flavored drink	TP
['pancake or waffle food product']	pancake or waffle food product	waffle (frozen)	TP
['ice cream food product']	ice cream food product	ice cream novelty (chocolate coated)	TP
['fruit jelly']	fruit jelly	fruit jelly made from hard cider	TP
['ice cream product analog']	ice cream product analog	imitation ice milk sweetened with sorbitol	TP
['plant soup food product']	plant soup food product	dumpling soup	TP
['sugar product']	sugar product	sugar (raw, unrefined)	TP
['cow milk butter food product']	cow milk butter food product	butter (sweet)	TP
['noodle']	noodle	ramen noodle	TP
['crab']	crab	horse crab family	TP
['beverage mix (coffee based)']	beverage mix (coffee based)	coffee with chicory (instant)	TP
['cranberry preserve or jam food product']	cranberry preserve or jam food product	cranberry sauce (jellied)	TP
['snapper']	snapper	queen snapper	TP
['snapper']	snapper	golden snapper	TP
['grape juice food product']	grape juice food product	white grape juice (carbonated)	TP
['fruit preserve or jam food product']	fruit preserve or jam food product	jams, jellies, and marmalades, product similar to	TP
['artichoke vegetable food product']	artichoke vegetable food product	artichoke (marinated, quartered)	TP
['skate']	rough skate	undulate ray	TP
['hominy']	hominy	hominy (white, canned)	TP
['pacific salmon food product']	pacific salmon food product	salmon (cured, smoked)	TP
['mammalian milk product']	mammalian milk product	mammalian milk (preserved)	TP
['ginseng food product']	ginseng food product	ginseng (liquid extract)	TP
['sauerkraut']	sauerkraut	sauerkraut in wine	TP
['sweet potato vegetable food product']	sweet potato vegetable food product	sweet potato halves (orange- and pineapple-flavored, in honeybutter sauce)	TP
['wheat based cake food product']	wheat based cake food product	yellow cake (made with butter)	TP
['celery food product']	celery food product	celery seed	TP
['cookie']	cookie	cream cookie	TP
['genetically modified food', 'tomato (whole, raw)']	tomato (whole, raw)	tomato (whole, raw, genetically modified)	TP
['snapper']	snapper	malabar snapper	TP
['doughnut food product']	doughnut food product	doughnut (butter batter)	TP
['wheat based cake food product']	wheat based cake food product	pecan cake	TP
['cookie']	cookie	oatcake cookie	TP
['custard']	custard	chocolate custard	TP
['rosemary food product']	rosemary food product	rosemary (whole leaf, dried)	TP
['milk or milk based food product']	milk or milk based food product	drink milk-based (energy reduced)	TP
['food rind or crust']	food rind or crust	cheese rind (washed or brushed)	TP
['carp']	carp	chinese mud carp	TP
['shrimp (canned)']	shrimp (canned)	shrimp (japanese, deveined, canned)	TP
['deep sea lobster']	deep sea lobster	caribbean lobster	TP
['mackerel scads (Decapterus spp)']	mackerel scads (Decapterus spp)	japanese scad	TP
['dogfish food product']	dogfish food product	dogfish (raw)	TP
['dogfish food product']	dogfish food product	smooth dogfish (raw)	TP
['blue cheese food product', 'cow milk cheese']	blue cheese food product	Bleu de Bresse cheese	TP
['sugar coating']	sugar coating	sugar coating for candy	TP
['oyster food product']	oyster food product	oyster (pan fry, breaded)	TP
['sardine food product']	sardine food product	sardine fillet (salt-cured)	TP
['sardine food product']	sardine food product	sardine frozen	TP
['gelatin dessert food product']	gelatin dessert food product	gelatin dessert mix (low sodium, sugar-free)	TP
['chocolate candy food product']	chocolate candy food product	chocolate candy (hollow)	TP
['animal (gutted)', 'fish (preserved)']	animal (gutted)	fish (gutted, fully preserved)	TP
['garlic food product']	garlic food product	hardneck garlic	TP
['mushroom vegetable food product']	mushroom vegetable food product	mushroom (salted)	TP
['cookie']	cookie	cookie (french)	TP
['rockfish food product']	rockfish food product	olive rockfish (raw)	TP
['salad dressing']	salad dressing	salad dressing, low fat	TP
['fish roe']	fish roe	fish roe (chilled)	TP
['flour']	flour	flour (unbleached, enriched)	TP
['pilchard']	pilchard	south african pilchard	TP
['citrus fruit food product']	citrus fruit food product	citrus puree (frozen)	TP
['banana (dehydrated)']	banana (dehydrated)	banana powder	TP
['mushroom food product']	mushroom food product	straw mushroom (raw)	TP
['fruit food product']	fruit food product	fruit (with no added sugar, canned)	TP
['corn meal']	corn meal	corn meal (water ground)	TP
['gelatin dessert food product']	gelatin dessert food product	gelatin dessert (imitation concord grape flavor)	TP
['cow milk processed cheese product']	cow milk processed cheese product	cheese spread with meat flavoring	TP
['peanut butter']	peanut butter	peanut butter with wheat germ oil	TP
['flavoring syrup']	flavoring syrup	malted cereal syrup	TP
['sorghum food product']	sorghum food product	sorghum malt	TP
['rainbow trout food product']	rainbow trout food product	rainbow trout baked	TP
['shellfish food product']	shellfish food product	shellfish product (marinated)	TP
['tea (dry)']	tea (dry)	lung so tea (dry)	TP
['pecan (whole or parts)']	pecan (whole or parts)	pecan (whole, oil roasted)	TP
['sardine food product']	sardine food product	norwegian sardine (raw)	TP
['tarragon food product']	tarragon food product	tarragon (dried)	TP
['red snapper food product']	red snapper food product	red snapper (smoked)	TP
['spaghetti macaroni']	spaghetti macaroni	spaghetti (vegetable)	TP
['thyme food product']	thyme food product	thyme (ground)	TP
['lobster meat (shell off)']	lobster meat (shell off)	lobster meat (canned, drained)	TP
['food additive']	food additive	potassium adipate	TP
['cream (pasteurized)']	cream (pasteurized)	cream (thickened)	TP
['cow buttermilk food product']	cow buttermilk food product	cow buttermilk (instant)	TP
['cake mix']	cake mix	imitation maple-flavored cake mix	TP
['pork cured meat food product']	pork cured meat food product	pork picnic (uncooked, cured)	TP
['anchovy']	anchovy	bay anchovy	TP
['almond nut food product']	almond nut food product	almond milk	TP
['fenugreek food product']	fenugreek food product	fenugreek (raw)	TP
['cockle food product']	cockle food product	cockle (new zealand, raw)	TP
['crayfish food product']	crayfish food product	crayfish (raw)	TP
['cookie']	cookie	apple cookie	TP
['pear (canned)']	pear (canned)	pear (halves, canned)	TP
['algal food product']	algal food product	seaweed (dried)	TP
['onion food product']	onion food product	onion ring (cooked)	TP
['cow buttermilk food product']	cow buttermilk food product	cow buttermilk (cultured, dried)	TP
['dietetic food product']	dietetic food product	dietetic food	TP
['doughnut food product']	doughnut food product	buttermilk-flavored doughnut	TP
['orange juice (liquid)']	orange juice (liquid)	orange juice (calcium-fortified)	TP
['fig preserve or jam food product']	fig preserve or jam food product	fig marmalade with pectin	TP
['plum fruit food product']	plum fruit food product	plum juice	TP
['scallop']	scallop	south atlantic scallop	TP
['grouper']	grouper	malabar grouper	TP
['food dressing product']	food dressing product	animal product dressing	TP
['chicken thigh']	chicken thigh	chicken thigh (charcoal-broiled)	TP
['fern vegetable food product']	fern vegetable food product	cinnamon fern (salt added)	TP
['spaghetti macaroni']	spaghetti macaroni	spaghetti macaroni (home-style, enriched)	TP
['tea (dry)']	tea (dry)	burdock root tea (dry)	TP
['rainbow trout food product']	rainbow trout food product	rainbow trout (frozen)	TP
['hungarian wax pepper food product']	hungarian wax pepper food product	paprika puree	TP
['turmeric food product']	turmeric food product	turmeric root (whole, dried)	TP
['boysenberry food product']	boysenberry food product	boysenberry (canned)	TP
['margarine food product']	margarine food product	margarine (half-fat)	TP
['soft cheese food product']	soft cheese food product	brie cheese	TP
['flavoring syrup']	flavoring syrup	coffee- and chicory-flavored syrup	TP
['diluted citrus fruit beverage']	diluted citrus fruit beverage	lemon and lime drink	TP
['tea (steeped)']	tea (steeped)	lemon grass tea (steeped)	TP
['corn meal']	corn meal	yellow corn meal (stone ground)	TP
['sandwich spread']	sandwich spread	sandwich spread with no added sugar (cocoa-based)	TP
['mineral water food product']	mineral water food product	mineral water (alkaline, bottled)	TP
['european crayfish family']	european crayfish family	danube crayfish	TP
['orange spread or sauce']	orange spread or sauce	orange spread with whiskey	TP
['cockle']	cockle	greenland cockle	TP
['candy food product']	candy food product	imitation fruit-flavored candy drop	TP
['bean (whole)']	bean (whole)	burma bean (whole)	TP
['eggplant food product']	eggplant food product	eggplant (breaded)	TP
['fish (raw)']	fish (raw)	fish (minced, raw)	TP
['orange juice (liquid)']	orange juice (liquid)	orange juice (freshly squeezed)	TP
['soybean dressing food product']	soybean dressing food product	italian dressing	TP
['molasses']	molasses	molasses (barbados)	TP
['scallop']	scallop	great atlantic scallop	TP
['shark food product']	shark food product	school shark (raw)	TP
['mussel food product']	mussel food product	mussel (common, raw)	TP
['sardine food product']	sardine food product	pacific sardine (raw)	TP
['mango food product']	mango food product	mango (dried)	TP
['soft drink']	soft drink	soft drink (carbonated, canned)	TP
['wheat based food product']	wheat based food product	wheat milling products	TP
['mammalian milk product']	mammalian milk product	mammalian milk (flavor modified)	TP
['vitamin and mineral food supplement food product']	vitamin and mineral food supplement food product	vitamin and mineral concentrate, tablet form	TP
['giant gourami family']	giant gourami family	giant gourami	TP
['lime fruit food product', 'plant derived soft drink']	plant derived soft drink	lime drink mix	TP
['lamprey family']	lamprey family	river lamprey	TP
['snapper']	snapper	gray snapper	TP
['barley malt beverage']	barley malt beverage	malt liquor	TP
['ham food product']	ham food product	ham (prepared)	TP
['clam (canned)']	clam (canned)	clam (razor, whole, canned)	TP
['margarine food product']	margarine food product	margarine (dietary)	TP
['fruit food product']	fruit food product	fruit (dried, rehydrated, bottled)	TP
['bonito food product']	bonito food product	bonito packed in water canned	TP
['noodle']	noodle	spinach noodle	TP
['sweet roll or sweet bun food product']	sweet roll or sweet bun food product	honey bun	TP
['oyster (raw)']	oyster (raw)	gulf oyster (raw)	TP
['corn meal']	corn meal	corn meal (stone ground)	TP
['garlic product flavoring or seasoning', 'oil']	oil	garlic oil	TP
['breakfast cereal']	breakfast cereal	breakfast cereal (hot-type, instant, aspartame sweetened)	TP
['peach (whole or parts)']	peach (whole or parts)	peach (dried, processed)	TP
['almond nut food product', 'oil']	almond nut food product	almond oil	TP
['chocolate']	chocolate	chocolate (for cooking)	TP
['hops product flavoring']	hops product flavoring	hops (dried)	TP
['cream (pasteurized)']	cream (pasteurized)	medium cream	TP
['cream (pasteurized)']	cream (pasteurized)	cream (pasteurized, sweetened)	TP
['bacon (whole cut or parts)']	bacon (whole cut or parts)	bacon (immersion cured)	TP
['beet food product']	beet food product	beet powder	TP
['crispbread', 'wheat bread food product']	crispbread	whole wheat crispbread	TP
['mushroom vegetable food product']	mushroom vegetable food product	mushroom (sliced, with butter and sherry)	TP
['corn (on-the-cob, kernel or parts)']	corn (on-the-cob, kernel or parts)	corn (whole)	TP
['cookie']	cookie	milk cookie	TP
['cow milk butter food product']	cow milk butter food product	butter (seasoned)	TP
['snapper']	snapper	caribbean red snapper	TP
['shrimp (raw)']	shrimp (raw)	shrimp (spring water, raw)	TP
['lobster (raw)']	lobster (raw)	north atlantic lobster (raw)	TP
['alcoholic beverage']	alcoholic beverage	aperitif beverage	TP
['bonito']	bonito	pacific bonito	TP
['fermented fish or seafood food product']	fermented fish or seafood food product	mum-khai-pla	TP
['haddock food product']	haddock food product	haddock (frozen)	TP
['dip for food']	dip for food	dip (nondairy)	TP
['sweet sauce or topping food product']	sweet sauce or topping food product	sugar topping	TP
['orange (whole, raw)']	orange (whole, raw)	california valencia orange (whole, raw)	TP
['chocolate']	chocolate	diabetic chocolate	TP
[truncated: 5,579 more rows]
